# Supplementary material for: rac-(1R,2S,6R,7R)-4-{[(1E)-(2-Chloro­phen­yl)methyl­idene]amino}-1-isopropyl-7-methyl-4-aza­tricyclo­[5.2.2.02,6]undec-8-ene-3,5-dione
Source: Acta Crystallogr Sect E Struct Rep Online. 2011 Apr 29;67(Pt 5):o1251. doi: 10.1107/S1600536811013468 (PMC3089279; doi:10.1107/S1600536811013468)
Supplement: Supplementary file 1 [file e-67-o1251-sup1.cif]

##############################################################################
#                                                                            #
# This CIF contains the data in a paper accepted for publication in          #
# Acta Crystallographica Section E. It conforms to the requirements of       #
# Notes for Authors for Acta Crystallographica Section E, and has been       #
# peer reviewed under the auspices of the IUCr Commission on Journals.       #
#                                                                            #
# Full details of the Crystallographic Information File format               #
# are given in the paper "The Crystallographic Information File (CIF):       #
# a New Standard Archive File for Crystallography" by S. R. Hall, F. H.      #
# Allen and I. D. Brown [Acta Cryst. (1991), A47, 655-685].                  #
#                                                                            #
# The current version of the core CIF dictionary is obtainable from          #
# ftp://ftp.iucr.org/pub/cif_core.dic.                                       #
#                                                                            #
# Software is freely available for graphical display of the structure(s)     #
# in this CIF. For information consult the CIF software page                 #
# http://www.iucr.org/resources/cif/software.                                #
#                                                                            #
# This file may be used for bona fide research purposes within the           #
# scientific community so long as proper attribution is given to the journal # 
# article from which it was obtained.                                        #
#                                                                            #
##############################################################################
data_I
_audit_creation_method     SHELXL-97
_chemical_name_systematic
;
<i>rac</i>-(1<i>R</i>,2<i>S</i?,6<i>R</i>,7<i>R</i>)-4-{[(1<i>E</i>)-
(2-Chlorophenyl)methylidene]amino}-1-isopropyl-7-methyl-4-
azatricyclo[5.2.2.0^2,6^]undec-8-ene-3,5-dione
;
_chemical_name_common     ?
_chemical_formula_moiety     'C21 H23 Cl1 N2 O2'
_chemical_formula_sum     'C21 H23 Cl1 N2 O2'
_chemical_formula_iupac     'C21 H23 Cl1 N2 O2'
_chemical_formula_weight     370.86
_chemical_melting_point     409
_symmetry_cell_setting     orthorhombic
_symmetry_space_group_name_H-M     'P b a 2'
_symmetry_space_group_name_hall     'P 2 -2ab'
loop_
    _symmetry_equiv_pos_as_xyz
    'x, y, z'
    '-x, -y, z'
    'x+1/2, -y+1/2, z'
    '-x+1/2, y+1/2, z'
_cell_length_a     18.505(9)
_cell_length_b     27.012(13)
_cell_length_c     7.630(4)
_cell_angle_alpha     90.00
_cell_angle_beta     90.00
_cell_angle_gamma     90.00
_cell_volume     3814(3)
_cell_formula_units_Z     8
_cell_measurement_reflns_used     5447
_cell_measurement_theta_min     2.33
_cell_measurement_theta_max     24.78
_cell_measurement_temperature     296(2)
_exptl_crystal_description     Block
_exptl_crystal_colour     colourless
_exptl_crystal_size_max     0.35
_exptl_crystal_size_mid     0.28
_exptl_crystal_size_min     0.25
_exptl_crystal_density_diffrn     1.292
_exptl_crystal_density_meas     ?
_exptl_crystal_density_method     'not measured'
_exptl_crystal_F_000     1568
_exptl_absorpt_coefficient_mu     0.218
_exptl_absorpt_correction_type     multi-scan
_exptl_absorpt_process_details     '(SADABS; Sheldrick, 1996)'
_exptl_absorpt_correction_T_min     0.929
_exptl_absorpt_correction_T_max     0.947
_exptl_special_details
;
;
_diffrn_ambient_temperature     296(2)
_diffrn_radiation_type     MoK\a
_diffrn_radiation_wavelength     0.71073
_diffrn_radiation_source     'fine-focus sealed tube'
_diffrn_radiation_monochromator     graphite
_diffrn_measurement_device_type     'Bruker SMART CCD area-detector'
_diffrn_measurement_method     '\f and \w'
_diffrn_detector_area_resol_mean     ?
_diffrn_reflns_number     26001
_diffrn_reflns_av_R_equivalents     0.0923
_diffrn_reflns_av_sigmaI/netI     0.1616
_diffrn_reflns_theta_min     1.33
_diffrn_reflns_theta_max     27.44
_diffrn_reflns_theta_full     27.44
_diffrn_measured_fraction_theta_max     0.993
_diffrn_measured_fraction_theta_full     0.993
_diffrn_reflns_limit_h_min     -23
_diffrn_reflns_limit_h_max     22
_diffrn_reflns_limit_k_min     -34
_diffrn_reflns_limit_k_max     34
_diffrn_reflns_limit_l_min     -9
_diffrn_reflns_limit_l_max     9
_diffrn_standards_number     ?
_diffrn_standards_interval_count     ?
_diffrn_standards_interval_time     ?
_diffrn_standards_decay_%     ?
_refine_special_details
;
Refinement of <i>F</i>^2^ against ALL reflections. The weighted <i>R</i>-factor
<i>wR</i> and goodness of fit <i>S</i> are based on <i>F</i>^2^, conventional
<i>R</i>-factors <i>R</i> are based on <i>F</i>, with <i>F</i> set to zero for
negative <i>F</i>^2^. The threshold expression of <i>F</i>^2^ >
\s(<i>F</i>^2^) is used only for calculating <i>R</i>-factors(gt) <i>etc</i>.
and is not relevant to the choice of reflections for refinement.
<i>R</i>-factors based on <i>F</i>^2^ are statistically about twice as large
as those based on <i>F</i>, and <i>R</i>- factors based on ALL data will be
even larger.
;
_reflns_number_total     8499
_reflns_number_gt     4632
_reflns_threshold_expression     I>2\s(I)
_refine_ls_structure_factor_coef     Fsqd
_refine_ls_matrix_type     full
_refine_ls_R_factor_all     0.1265
_refine_ls_R_factor_gt     0.0593
_refine_ls_wR_factor_gt     0.1090
_refine_ls_wR_factor_ref     0.1289
_refine_ls_goodness_of_fit_ref     0.993
_refine_ls_restrained_S_all     0.993
_refine_ls_number_reflns     8499
_refine_ls_number_parameters     470
_refine_ls_number_restraints     1
_refine_ls_hydrogen_treatment     constr
_refine_ls_weighting_scheme     calc
_refine_ls_weighting_details
         'calc w=1/[\s^2^(Fo^2^)+(0.0308P)^2^+0.0000P] where P=(Fo^2^+2Fc^2^)/3'
_atom_sites_solution_hydrogens     geom
_atom_sites_solution_primary     direct
_atom_sites_solution_secondary     difmap
_refine_ls_shift/su_max     0.000
_refine_ls_shift/su_mean     0.000
_refine_diff_density_max     0.142
_refine_diff_density_min     -0.242
_refine_ls_extinction_method     none
_refine_ls_extinction_coef     ?
_refine_ls_abs_structure_details     'Flack (1983), <b>3824 Friedel pairs</b>'
_refine_ls_abs_structure_Flack     0.26(7)
loop_
    _atom_type_symbol
    _atom_type_description
    _atom_type_scat_dispersion_real
    _atom_type_scat_dispersion_imag
    _atom_type_scat_source
    'C' 'C' 0.0033 0.0016
                         'International Tables Vol C Tables 4.2.6.8 and 6.1.1.4'
    'H' 'H' 0.0000 0.0000
                         'International Tables Vol C Tables 4.2.6.8 and 6.1.1.4'
    'N' 'N' 0.0061 0.0033
                         'International Tables Vol C Tables 4.2.6.8 and 6.1.1.4'
    'O' 'O' 0.0106 0.0060
                         'International Tables Vol C Tables 4.2.6.8 and 6.1.1.4'
    'Cl' 'Cl' 0.1484 0.1585
                         'International Tables Vol C Tables 4.2.6.8 and 6.1.1.4'
_computing_data_collection     '<i>SMART</i> (Bruker, 2001)'
_computing_cell_refinement     '<i>SAINT</i> (Bruker, 2002)'
_computing_data_reduction     '<i>SAINT</i> (Bruker, 2002)'
_computing_structure_solution     '<i>SHELXS97</i> (Sheldrick, 2008)'
_computing_structure_refinement     '<i>SHELXL97</i> (Sheldrick, 2008)'
_computing_molecular_graphics     '<i>SHELXTL</i> (Sheldrick, 2008)'
_computing_publication_material     '<i>SHELXTL</i> (Sheldrick, 2008)'
loop_
    _atom_site_type_symbol
    _atom_site_label
    _atom_site_fract_x
    _atom_site_fract_y
    _atom_site_fract_z
    _atom_site_U_iso_or_equiv
    _atom_site_adp_type
    _atom_site_calc_flag
    _atom_site_refinement_flags
    _atom_site_occupancy
    _atom_site_symmetry_multiplicity
    _atom_site_disorder_assembly
    _atom_site_disorder_group
    Cl Cl1A 0.84297(7) 0.09373(3) 0.36480(15) 0.0834(3) Uani d . 1 1 . .
    Cl Cl1B 0.59584(8) 0.44416(3) 0.80798(15) 0.0956(4) Uani d . 1 1 . .
    O O1A 0.91729(14) 0.33806(8) 0.1121(3) 0.0617(7) Uani d . 1 1 . .
    O O2A 0.86707(19) 0.24002(8) 0.5824(4) 0.0871(10) Uani d . 1 1 . .
    O O1B 0.53699(13) 0.19579(7) 0.5811(3) 0.0564(6) Uani d . 1 1 . .
    O O2B 0.59021(16) 0.29986(8) 1.0328(3) 0.0752(8) Uani d . 1 1 . .
    N N1A 0.88856(15) 0.27992(8) 0.3209(3) 0.0434(7) Uani d . 1 1 . .
    N N2A 0.89422(16) 0.24227(8) 0.1979(4) 0.0495(7) Uani d . 1 1 . .
    N N1B 0.56592(15) 0.25645(8) 0.7799(3) 0.0423(7) Uani d . 1 1 . .
    N N2B 0.56132(15) 0.29247(8) 0.6508(3) 0.0473(7) Uani d . 1 1 . .
    C C1A 0.82636(18) 0.40115(9) 0.3761(5) 0.0409(7) Uani d . 1 1 . .
    C C2A 0.88924(17) 0.36367(10) 0.4107(4) 0.0409(8) Uani d . 1 1 . .
    H H2AB 0.9341 0.3818 0.4339 0.049 Uiso calc R 1 1 . .
    C C3A 0.90062(18) 0.32852(10) 0.2604(4) 0.0432(8) Uani d . 1 1 . .
    C C4A 0.8747(2) 0.27826(11) 0.5006(4) 0.0523(9) Uani d . 1 1 . .
    C C5A 0.87074(19) 0.33034(10) 0.5702(4) 0.0449(8) Uani d . 1 1 . .
    H H5AA 0.9076 0.3348 0.6610 0.054 Uiso calc R 1 1 . .
    C C6A 0.7954(2) 0.34372(11) 0.6468(4) 0.0523(9) Uani d . 1 1 . .
    C C7A 0.75934(18) 0.37079(10) 0.3591(5) 0.0480(8) Uani d . 1 1 . .
    H H7A 0.7302 0.3720 0.2598 0.058 Uiso calc R 1 1 . .
    C C8A 0.7441(2) 0.34205(11) 0.4946(5) 0.0525(9) Uani d . 1 1 . .
    H H8A 0.7034 0.3218 0.4955 0.063 Uiso calc R 1 1 . .
    C C9A 0.8194(2) 0.43166(11) 0.5466(5) 0.0567(10) Uani d . 1 1 . .
    H H9AA 0.8641 0.4495 0.5676 0.068 Uiso calc R 1 1 . .
    H H9AB 0.7810 0.4558 0.5334 0.068 Uiso calc R 1 1 . .
    C C10A 0.8030(2) 0.39829(11) 0.7037(5) 0.0633(10) Uani d . 1 1 . .
    H H10A 0.7586 0.4091 0.7591 0.076 Uiso calc R 1 1 . .
    H H10B 0.8417 0.4012 0.7890 0.076 Uiso calc R 1 1 . .
    C C11A 0.8400(2) 0.43375(11) 0.2117(5) 0.0577(10) Uani d . 1 1 . .
    H H11A 0.8408 0.4115 0.1103 0.069 Uiso calc R 1 1 . .
    C C12A 0.9112(2) 0.46143(14) 0.2123(6) 0.0878(14) Uani d . 1 1 . .
    H H12A 0.9500 0.4385 0.2314 0.132 Uiso calc R 1 1 . .
    H H12B 0.9109 0.4856 0.3044 0.132 Uiso calc R 1 1 . .
    H H12C 0.9178 0.4777 0.1016 0.132 Uiso calc R 1 1 . .
    C C13A 0.7777(3) 0.47078(13) 0.1818(6) 0.0898(14) Uani d . 1 1 . .
    H H13A 0.7325 0.4533 0.1808 0.135 Uiso calc R 1 1 . .
    H H13B 0.7844 0.4873 0.0715 0.135 Uiso calc R 1 1 . .
    H H13C 0.7774 0.4948 0.2745 0.135 Uiso calc R 1 1 . .
    C C14A 0.7731(3) 0.31109(13) 0.7997(5) 0.0815(13) Uani d . 1 1 . .
    H H14A 0.7693 0.2774 0.7609 0.122 Uiso calc R 1 1 . .
    H H14B 0.7272 0.3220 0.8440 0.122 Uiso calc R 1 1 . .
    H H14C 0.8087 0.3133 0.8909 0.122 Uiso calc R 1 1 . .
    C C15A 0.88097(19) 0.19845(10) 0.2429(5) 0.0531(9) Uani d . 1 1 . .
    H H15A 0.8705 0.1909 0.3591 0.064 Uiso calc R 1 1 . .
    C C16A 0.88219(17) 0.15936(10) 0.1101(4) 0.0442(8) Uani d . 1 1 . .
    C C17A 0.86575(19) 0.11071(11) 0.1516(5) 0.0547(9) Uani d . 1 1 . .
    C C18A 0.8649(2) 0.07424(12) 0.0247(6) 0.0676(11) Uani d . 1 1 . .
    H H18A 0.8531 0.0419 0.0549 0.081 Uiso calc R 1 1 . .
    C C19A 0.8815(2) 0.08581(13) -0.1468(6) 0.0726(12) Uani d . 1 1 . .
    H H19A 0.8819 0.0611 -0.2317 0.087 Uiso calc R 1 1 . .
    C C20A 0.8977(2) 0.13413(12) -0.1928(5) 0.0618(10) Uani d . 1 1 . .
    H H20A 0.9081 0.1422 -0.3086 0.074 Uiso calc R 1 1 . .
    C C21A 0.89824(18) 0.17020(12) -0.0641(4) 0.0497(9) Uani d . 1 1 . .
    H H21A 0.9096 0.2026 -0.0947 0.060 Uiso calc R 1 1 . .
    C C1B 0.62464(19) 0.13513(10) 0.8637(4) 0.0468(8) Uani d . 1 1 . .
    C C2B 0.56289(17) 0.17445(9) 0.8870(4) 0.0410(8) Uani d . 1 1 . .
    H H2BB 0.5174 0.1573 0.9118 0.049 Uiso calc R 1 1 . .
    C C3B 0.55280(17) 0.20729(10) 0.7289(4) 0.0411(8) Uani d . 1 1 . .
    C C4B 0.58056(19) 0.26101(11) 0.9590(4) 0.0487(9) Uani d . 1 1 . .
    C C5B 0.58019(19) 0.20992(10) 1.0396(4) 0.0426(8) Uani d . 1 1 . .
    H H5BA 0.5415 0.2080 1.1271 0.051 Uiso calc R 1 1 . .
    C C6B 0.65302(19) 0.19637(11) 1.1273(4) 0.0484(9) Uani d . 1 1 . .
    C C7B 0.70786(19) 0.19481(12) 0.9834(5) 0.0536(9) Uani d . 1 1 . .
    H H7B 0.7496 0.2140 0.9862 0.064 Uiso calc R 1 1 . .
    C C8B 0.69336(18) 0.16448(10) 0.8521(5) 0.0489(9) Uani d . 1 1 . .
    H H8B 0.7243 0.1615 0.7567 0.059 Uiso calc R 1 1 . .
    C C9B 0.6263(2) 0.10767(11) 1.0426(5) 0.0593(10) Uani d . 1 1 . .
    H H9BA 0.5801 0.0916 1.0619 0.071 Uiso calc R 1 1 . .
    H H9BB 0.6632 0.0822 1.0391 0.071 Uiso calc R 1 1 . .
    C C10B 0.6420(2) 0.14294(11) 1.1955(5) 0.0584(10) Uani d . 1 1 . .
    H H10C 0.6851 0.1321 1.2568 0.070 Uiso calc R 1 1 . .
    H H10D 0.6020 0.1423 1.2776 0.070 Uiso calc R 1 1 . .
    C C11B 0.6128(2) 0.10039(11) 0.7077(5) 0.0674(11) Uani d . 1 1 . .
    H H11B 0.6118 0.1211 0.6023 0.081 Uiso calc R 1 1 . .
    C C12B 0.6761(3) 0.06402(14) 0.6857(7) 0.0962(16) Uani d . 1 1 . .
    H H12D 0.7207 0.0821 0.6822 0.144 Uiso calc R 1 1 . .
    H H12E 0.6703 0.0459 0.5784 0.144 Uiso calc R 1 1 . .
    H H12F 0.6768 0.0414 0.7826 0.144 Uiso calc R 1 1 . .
    C C13B 0.5421(3) 0.07234(13) 0.7127(6) 0.0925(15) Uani d . 1 1 . .
    H H13D 0.5028 0.0953 0.7239 0.139 Uiso calc R 1 1 . .
    H H13E 0.5420 0.0502 0.8110 0.139 Uiso calc R 1 1 . .
    H H13F 0.5365 0.0537 0.6064 0.139 Uiso calc R 1 1 . .
    C C14B 0.6738(2) 0.23070(13) 1.2780(5) 0.0724(11) Uani d . 1 1 . .
    H H14D 0.6803 0.2637 1.2342 0.109 Uiso calc R 1 1 . .
    H H14E 0.7180 0.2194 1.3302 0.109 Uiso calc R 1 1 . .
    H H14F 0.6361 0.2306 1.3645 0.109 Uiso calc R 1 1 . .
    C C15B 0.56802(18) 0.33766(10) 0.6934(5) 0.0512(9) Uani d . 1 1 . .
    H H15B 0.5747 0.3467 0.8100 0.061 Uiso calc R 1 1 . .
    C C16B 0.56511(18) 0.37540(10) 0.5557(4) 0.0436(8) Uani d . 1 1 . .
    C C17B 0.5779(2) 0.42523(11) 0.5944(5) 0.0559(10) Uani d . 1 1 . .
    C C18B 0.5762(2) 0.46066(12) 0.4637(5) 0.0678(12) Uani d . 1 1 . .
    H H18B 0.5843 0.4938 0.4910 0.081 Uiso calc R 1 1 . .
    C C19B 0.5628(2) 0.44701(13) 0.2937(6) 0.0689(11) Uani d . 1 1 . .
    H H19B 0.5618 0.4709 0.2059 0.083 Uiso calc R 1 1 . .
    C C20B 0.5508(2) 0.39830(12) 0.2528(5) 0.0626(10) Uani d . 1 1 . .
    H H20B 0.5421 0.3891 0.1373 0.075 Uiso calc R 1 1 . .
    C C21B 0.55172(19) 0.36324(10) 0.3818(5) 0.0536(9) Uani d . 1 1 . .
    H H21B 0.5431 0.3303 0.3524 0.064 Uiso calc R 1 1 . .
loop_
    _atom_site_aniso_label
    _atom_site_aniso_U_11
    _atom_site_aniso_U_22
    _atom_site_aniso_U_33
    _atom_site_aniso_U_12
    _atom_site_aniso_U_13
    _atom_site_aniso_U_23
    Cl1A 0.1296(10) 0.0559(5) 0.0648(6) -0.0107(5) 0.0002(7) 0.0126(5)
    Cl1B 0.1695(13) 0.0502(5) 0.0670(7) -0.0153(6) -0.0046(8) -0.0105(5)
    O1A 0.0818(19) 0.0451(12) 0.0583(16) 0.0061(11) 0.0360(15) 0.0021(11)
    O2A 0.162(3) 0.0432(13) 0.0559(16) 0.0018(15) 0.0060(18) 0.0129(13)
    O1B 0.0789(19) 0.0427(11) 0.0476(14) -0.0058(11) -0.0128(14) 0.0002(11)
    O2B 0.129(3) 0.0408(12) 0.0555(15) 0.0054(13) -0.0069(16) -0.0111(12)
    N1A 0.0562(19) 0.0316(12) 0.0425(16) 0.0054(11) 0.0005(14) -0.0027(11)
    N2A 0.068(2) 0.0327(13) 0.0480(16) 0.0056(12) 0.0024(15) -0.0030(12)
    N1B 0.0549(19) 0.0315(12) 0.0405(15) 0.0001(11) -0.0014(14) -0.0003(12)
    N2B 0.061(2) 0.0350(13) 0.0462(16) 0.0038(12) 0.0009(15) 0.0033(12)
    C1A 0.050(2) 0.0336(13) 0.0393(16) 0.0017(13) 0.0069(17) -0.0045(14)
    C2A 0.040(2) 0.0358(15) 0.0465(19) -0.0050(13) 0.0001(16) -0.0020(14)
    C3A 0.042(2) 0.0384(15) 0.049(2) 0.0016(14) 0.0073(18) 0.0030(15)
    C4A 0.072(3) 0.0415(18) 0.044(2) -0.0013(16) -0.0072(19) 0.0032(16)
    C5A 0.054(2) 0.0422(16) 0.0387(18) -0.0005(14) -0.0072(17) -0.0029(15)
    C6A 0.070(3) 0.0517(18) 0.0355(19) -0.0083(16) 0.0093(19) -0.0014(15)
    C7A 0.047(2) 0.0475(16) 0.049(2) 0.0065(15) -0.0037(19) -0.0114(17)
    C8A 0.052(3) 0.0486(18) 0.057(2) -0.0080(16) 0.0038(19) -0.0088(17)
    C9A 0.070(3) 0.0426(17) 0.057(2) -0.0029(16) 0.001(2) -0.0142(17)
    C10A 0.081(3) 0.059(2) 0.049(2) -0.0013(19) 0.009(2) -0.0191(19)
    C11A 0.078(3) 0.0412(17) 0.054(2) 0.0074(17) 0.010(2) 0.0014(16)
    C12A 0.102(4) 0.062(2) 0.100(3) -0.011(2) 0.030(3) 0.022(2)
    C13A 0.122(4) 0.055(2) 0.093(3) 0.029(2) 0.009(3) 0.019(2)
    C14A 0.107(4) 0.080(2) 0.058(2) -0.019(2) 0.024(3) 0.007(2)
    C15A 0.066(3) 0.0406(17) 0.053(2) 0.0062(16) -0.0008(19) 0.0020(16)
    C16A 0.043(2) 0.0335(16) 0.056(2) 0.0059(13) -0.0043(18) -0.0038(15)
    C17A 0.065(3) 0.0424(18) 0.057(2) 0.0004(16) -0.005(2) 0.0041(17)
    C18A 0.088(3) 0.0380(17) 0.077(3) 0.0016(18) -0.009(3) -0.007(2)
    C19A 0.096(3) 0.054(2) 0.068(3) 0.007(2) 0.000(3) -0.024(2)
    C20A 0.068(3) 0.061(2) 0.057(2) 0.0008(18) 0.002(2) -0.007(2)
    C21A 0.054(3) 0.0448(17) 0.051(2) -0.0027(16) 0.0012(18) 0.0011(16)
    C1B 0.065(2) 0.0341(14) 0.0419(18) 0.0041(15) 0.0024(19) 0.0068(14)
    C2B 0.050(2) 0.0329(13) 0.0402(18) -0.0082(13) 0.0024(17) 0.0014(14)
    C3B 0.037(2) 0.0365(15) 0.049(2) 0.0015(13) 0.0015(17) 0.0000(15)
    C4B 0.061(3) 0.0371(17) 0.049(2) 0.0054(15) 0.0076(19) -0.0071(15)
    C5B 0.049(2) 0.0419(15) 0.0373(17) -0.0034(14) 0.0114(17) -0.0009(14)
    C6B 0.055(2) 0.0458(17) 0.044(2) -0.0056(15) -0.0006(19) 0.0026(15)
    C7B 0.049(2) 0.0490(18) 0.063(2) -0.0007(16) 0.001(2) 0.0039(17)
    C8B 0.049(2) 0.0455(16) 0.052(2) 0.0128(15) 0.0141(19) 0.0092(16)
    C9B 0.079(3) 0.0420(17) 0.057(2) -0.0041(17) 0.000(2) 0.0095(17)
    C10B 0.076(3) 0.0540(19) 0.045(2) -0.0007(17) -0.003(2) 0.0128(17)
    C11B 0.111(3) 0.0342(16) 0.056(2) 0.010(2) -0.004(2) -0.0030(16)
    C12B 0.135(4) 0.060(2) 0.094(3) 0.033(2) 0.000(3) -0.024(2)
    C13B 0.120(4) 0.056(2) 0.102(4) -0.005(2) -0.045(3) -0.018(2)
    C14B 0.090(3) 0.073(2) 0.054(2) -0.009(2) -0.015(2) -0.011(2)
    C15B 0.061(2) 0.0382(16) 0.054(2) 0.0017(15) 0.000(2) -0.0045(16)
    C16B 0.046(2) 0.0350(15) 0.050(2) 0.0053(13) 0.0028(18) 0.0049(15)
    C17B 0.072(3) 0.0391(17) 0.057(2) -0.0002(16) 0.002(2) -0.0033(16)
    C18B 0.100(3) 0.0320(17) 0.072(3) 0.0002(18) 0.007(3) 0.0018(18)
    C19B 0.090(3) 0.0492(19) 0.068(3) 0.0096(19) 0.013(3) 0.0180(19)
    C20B 0.079(3) 0.054(2) 0.055(2) 0.0103(19) 0.001(2) 0.0018(17)
    C21B 0.065(3) 0.0364(15) 0.059(2) 0.0035(15) 0.000(2) 0.0042(17)
_geom_special_details
;
All e.s.d.'s (except the e.s.d. in the dihedral angle between two l.s. planes)
are estimated using the full covariance matrix. The cell e.s.d.'s are taken
into account individually in the estimation of e.s.d.'s in distances, angles
and torsion angles; correlations between e.s.d.'s in cell parameters are only
used when they are defined by crystal symmetry. An approximate (isotropic)
treatment of cell e.s.d.'s is used for estimating e.s.d.'s involving l.s.
planes.
;
loop_
    _geom_bond_atom_site_label_1
    _geom_bond_atom_site_label_2
    _geom_bond_site_symmetry_2
    _geom_bond_distance
    _geom_bond_publ_flag
    Cl1A C17A . 1.742(4) ?
    Cl1B C17B . 1.740(4) ?
    O1A C3A . 1.201(4) ?
    O2A C4A . 1.215(4) ?
    O1B C3B . 1.205(4) ?
    O2B C4B . 1.204(4) ?
    N1A N2A . 1.388(3) ?
    N1A C4A . 1.396(4) ?
    N1A C3A . 1.409(4) ?
    N2A C15A . 1.257(4) ?
    N1B N2B . 1.388(3) ?
    N1B C4B . 1.398(4) ?
    N1B C3B . 1.405(4) ?
    N2B C15B . 1.269(3) ?
    C1A C7A . 1.492(4) ?
    C1A C9A . 1.546(4) ?
    C1A C11A . 1.553(5) ?
    C1A C2A . 1.565(4) ?
    C2A C3A . 1.504(4) ?
    C2A C5A . 1.552(4) ?
    C2A H2AB . 0.9800 ?
    C4A C5A . 1.506(4) ?
    C5A C6A . 1.554(5) ?
    C5A H5AA . 0.9800 ?
    C6A C8A . 1.502(5) ?
    C6A C14A . 1.519(5) ?
    C6A C10A . 1.543(4) ?
    C7A C8A . 1.324(4) ?
    C7A H7A . 0.9300 ?
    C8A H8A . 0.9300 ?
    C9A C10A . 1.530(5) ?
    C9A H9AA . 0.9700 ?
    C9A H9AB . 0.9700 ?
    C10A H10A . 0.9700 ?
    C10A H10B . 0.9700 ?
    C11A C12A . 1.515(5) ?
    C11A C13A . 1.543(5) ?
    C11A H11A . 0.9800 ?
    C12A H12A . 0.9600 ?
    C12A H12B . 0.9600 ?
    C12A H12C . 0.9600 ?
    C13A H13A . 0.9600 ?
    C13A H13B . 0.9600 ?
    C13A H13C . 0.9600 ?
    C14A H14A . 0.9600 ?
    C14A H14B . 0.9600 ?
    C14A H14C . 0.9600 ?
    C15A C16A . 1.463(4) ?
    C15A H15A . 0.9300 ?
    C16A C17A . 1.385(4) ?
    C16A C21A . 1.393(5) ?
    C17A C18A . 1.382(5) ?
    C18A C19A . 1.381(6) ?
    C18A H18A . 0.9300 ?
    C19A C20A . 1.384(5) ?
    C19A H19A . 0.9300 ?
    C20A C21A . 1.384(4) ?
    C20A H20A . 0.9300 ?
    C21A H21A . 0.9300 ?
    C1B C8B . 1.501(4) ?
    C1B C11B . 1.532(5) ?
    C1B C9B . 1.554(5) ?
    C1B C2B . 1.570(4) ?
    C2B C3B . 1.509(4) ?
    C2B C5B . 1.542(4) ?
    C2B H2BB . 0.9800 ?
    C4B C5B . 1.511(4) ?
    C5B C6B . 1.548(5) ?
    C5B H5BA . 0.9800 ?
    C6B C7B . 1.495(5) ?
    C6B C14B . 1.527(4) ?
    C6B C10B . 1.548(4) ?
    C7B C8B . 1.322(4) ?
    C7B H7B . 0.9300 ?
    C8B H8B . 0.9300 ?
    C9B C10B . 1.534(5) ?
    C9B H9BA . 0.9700 ?
    C9B H9BB . 0.9700 ?
    C10B H10C . 0.9700 ?
    C10B H10D . 0.9700 ?
    C11B C13B . 1.513(6) ?
    C11B C12B . 1.538(5) ?
    C11B H11B . 0.9800 ?
    C12B H12D . 0.9600 ?
    C12B H12E . 0.9600 ?
    C12B H12F . 0.9600 ?
    C13B H13D . 0.9600 ?
    C13B H13E . 0.9600 ?
    C13B H13F . 0.9600 ?
    C14B H14D . 0.9600 ?
    C14B H14E . 0.9600 ?
    C14B H14F . 0.9600 ?
    C15B C16B . 1.465(4) ?
    C15B H15B . 0.9300 ?
    C16B C21B . 1.389(5) ?
    C16B C17B . 1.398(4) ?
    C17B C18B . 1.383(5) ?
    C18B C19B . 1.371(5) ?
    C18B H18B . 0.9300 ?
    C19B C20B . 1.370(5) ?
    C19B H19B . 0.9300 ?
    C20B C21B . 1.366(5) ?
    C20B H20B . 0.9300 ?
    C21B H21B . 0.9300 ?
loop_
    _geom_angle_atom_site_label_1
    _geom_angle_atom_site_label_2
    _geom_angle_atom_site_label_3
    _geom_angle_site_symmetry_1
    _geom_angle_site_symmetry_3
    _geom_angle
    _geom_angle_publ_flag
    N2A N1A C4A . . 130.9(2) ?
    N2A N1A C3A . . 116.7(3) ?
    C4A N1A C3A . . 112.4(3) ?
    C15A N2A N1A . . 119.4(3) ?
    N2B N1B C4B . . 130.1(2) ?
    N2B N1B C3B . . 117.1(2) ?
    C4B N1B C3B . . 112.8(3) ?
    C15B N2B N1B . . 119.1(3) ?
    C7A C1A C9A . . 107.3(3) ?
    C7A C1A C11A . . 112.1(3) ?
    C9A C1A C11A . . 113.0(2) ?
    C7A C1A C2A . . 106.1(2) ?
    C9A C1A C2A . . 105.4(3) ?
    C11A C1A C2A . . 112.5(3) ?
    C3A C2A C5A . . 105.2(2) ?
    C3A C2A C1A . . 112.6(3) ?
    C5A C2A C1A . . 110.1(3) ?
    C3A C2A H2AB . . 109.6 ?
    C5A C2A H2AB . . 109.6 ?
    C1A C2A H2AB . . 109.6 ?
    O1A C3A N1A . . 123.3(3) ?
    O1A C3A C2A . . 128.2(3) ?
    N1A C3A C2A . . 108.4(3) ?
    O2A C4A N1A . . 123.6(3) ?
    O2A C4A C5A . . 127.4(3) ?
    N1A C4A C5A . . 109.0(3) ?
    C4A C5A C2A . . 104.8(3) ?
    C4A C5A C6A . . 113.2(3) ?
    C2A C5A C6A . . 111.0(2) ?
    C4A C5A H5AA . . 109.3 ?
    C2A C5A H5AA . . 109.3 ?
    C6A C5A H5AA . . 109.3 ?
    C8A C6A C14A . . 113.9(3) ?
    C8A C6A C10A . . 107.7(3) ?
    C14A C6A C10A . . 111.3(3) ?
    C8A C6A C5A . . 105.6(3) ?
    C14A C6A C5A . . 113.5(3) ?
    C10A C6A C5A . . 104.3(3) ?
    C8A C7A C1A . . 115.6(3) ?
    C8A C7A H7A . . 122.2 ?
    C1A C7A H7A . . 122.2 ?
    C7A C8A C6A . . 116.8(3) ?
    C7A C8A H8A . . 121.6 ?
    C6A C8A H8A . . 121.6 ?
    C10A C9A C1A . . 111.2(2) ?
    C10A C9A H9AA . . 109.4 ?
    C1A C9A H9AA . . 109.4 ?
    C10A C9A H9AB . . 109.4 ?
    C1A C9A H9AB . . 109.4 ?
    H9AA C9A H9AB . . 108.0 ?
    C9A C10A C6A . . 111.1(3) ?
    C9A C10A H10A . . 109.4 ?
    C6A C10A H10A . . 109.4 ?
    C9A C10A H10B . . 109.4 ?
    C6A C10A H10B . . 109.4 ?
    H10A C10A H10B . . 108.0 ?
    C12A C11A C13A . . 109.3(3) ?
    C12A C11A C1A . . 114.7(3) ?
    C13A C11A C1A . . 111.4(3) ?
    C12A C11A H11A . . 107.0 ?
    C13A C11A H11A . . 107.0 ?
    C1A C11A H11A . . 107.0 ?
    C11A C12A H12A . . 109.5 ?
    C11A C12A H12B . . 109.5 ?
    H12A C12A H12B . . 109.5 ?
    C11A C12A H12C . . 109.5 ?
    H12A C12A H12C . . 109.5 ?
    H12B C12A H12C . . 109.5 ?
    C11A C13A H13A . . 109.5 ?
    C11A C13A H13B . . 109.5 ?
    H13A C13A H13B . . 109.5 ?
    C11A C13A H13C . . 109.5 ?
    H13A C13A H13C . . 109.5 ?
    H13B C13A H13C . . 109.5 ?
    C6A C14A H14A . . 109.5 ?
    C6A C14A H14B . . 109.5 ?
    H14A C14A H14B . . 109.5 ?
    C6A C14A H14C . . 109.5 ?
    H14A C14A H14C . . 109.5 ?
    H14B C14A H14C . . 109.5 ?
    N2A C15A C16A . . 119.2(3) ?
    N2A C15A H15A . . 120.4 ?
    C16A C15A H15A . . 120.4 ?
    C17A C16A C21A . . 117.7(3) ?
    C17A C16A C15A . . 121.5(3) ?
    C21A C16A C15A . . 120.8(3) ?
    C18A C17A C16A . . 121.2(3) ?
    C18A C17A Cl1A . . 117.6(3) ?
    C16A C17A Cl1A . . 121.1(3) ?
    C19A C18A C17A . . 120.0(3) ?
    C19A C18A H18A . . 120.0 ?
    C17A C18A H18A . . 120.0 ?
    C18A C19A C20A . . 120.1(3) ?
    C18A C19A H19A . . 119.9 ?
    C20A C19A H19A . . 119.9 ?
    C21A C20A C19A . . 119.0(4) ?
    C21A C20A H20A . . 120.5 ?
    C19A C20A H20A . . 120.5 ?
    C20A C21A C16A . . 121.9(3) ?
    C20A C21A H21A . . 119.1 ?
    C16A C21A H21A . . 119.1 ?
    C8B C1B C11B . . 113.5(3) ?
    C8B C1B C9B . . 106.7(3) ?
    C11B C1B C9B . . 113.2(2) ?
    C8B C1B C2B . . 105.4(2) ?
    C11B C1B C2B . . 113.5(3) ?
    C9B C1B C2B . . 103.8(3) ?
    C3B C2B C5B . . 105.3(2) ?
    C3B C2B C1B . . 113.4(3) ?
    C5B C2B C1B . . 110.8(3) ?
    C3B C2B H2BB . . 109.1 ?
    C5B C2B H2BB . . 109.1 ?
    C1B C2B H2BB . . 109.1 ?
    O1B C3B N1B . . 123.0(3) ?
    O1B C3B C2B . . 128.8(3) ?
    N1B C3B C2B . . 108.2(3) ?
    O2B C4B N1B . . 124.2(3) ?
    O2B C4B C5B . . 127.3(3) ?
    N1B C4B C5B . . 108.5(3) ?
    C4B C5B C2B . . 105.1(3) ?
    C4B C5B C6B . . 112.8(3) ?
    C2B C5B C6B . . 111.1(2) ?
    C4B C5B H5BA . . 109.2 ?
    C2B C5B H5BA . . 109.2 ?
    C6B C5B H5BA . . 109.2 ?
    C7B C6B C14B . . 113.5(3) ?
    C7B C6B C10B . . 108.1(3) ?
    C14B C6B C10B . . 110.2(3) ?
    C7B C6B C5B . . 106.3(3) ?
    C14B C6B C5B . . 113.6(3) ?
    C10B C6B C5B . . 104.5(3) ?
    C8B C7B C6B . . 115.9(3) ?
    C8B C7B H7B . . 122.1 ?
    C6B C7B H7B . . 122.1 ?
    C7B C8B C1B . . 117.0(3) ?
    C7B C8B H8B . . 121.5 ?
    C1B C8B H8B . . 121.5 ?
    C10B C9B C1B . . 112.1(2) ?
    C10B C9B H9BA . . 109.2 ?
    C1B C9B H9BA . . 109.2 ?
    C10B C9B H9BB . . 109.2 ?
    C1B C9B H9BB . . 109.2 ?
    H9BA C9B H9BB . . 107.9 ?
    C9B C10B C6B . . 110.4(3) ?
    C9B C10B H10C . . 109.6 ?
    C6B C10B H10C . . 109.6 ?
    C9B C10B H10D . . 109.6 ?
    C6B C10B H10D . . 109.6 ?
    H10C C10B H10D . . 108.1 ?
    C13B C11B C1B . . 114.3(4) ?
    C13B C11B C12B . . 110.0(3) ?
    C1B C11B C12B . . 111.6(3) ?
    C13B C11B H11B . . 106.9 ?
    C1B C11B H11B . . 106.9 ?
    C12B C11B H11B . . 106.9 ?
    C11B C12B H12D . . 109.5 ?
    C11B C12B H12E . . 109.5 ?
    H12D C12B H12E . . 109.5 ?
    C11B C12B H12F . . 109.5 ?
    H12D C12B H12F . . 109.5 ?
    H12E C12B H12F . . 109.5 ?
    C11B C13B H13D . . 109.5 ?
    C11B C13B H13E . . 109.5 ?
    H13D C13B H13E . . 109.5 ?
    C11B C13B H13F . . 109.5 ?
    H13D C13B H13F . . 109.5 ?
    H13E C13B H13F . . 109.5 ?
    C6B C14B H14D . . 109.5 ?
    C6B C14B H14E . . 109.5 ?
    H14D C14B H14E . . 109.5 ?
    C6B C14B H14F . . 109.5 ?
    H14D C14B H14F . . 109.5 ?
    H14E C14B H14F . . 109.5 ?
    N2B C15B C16B . . 118.8(3) ?
    N2B C15B H15B . . 120.6 ?
    C16B C15B H15B . . 120.6 ?
    C21B C16B C17B . . 117.4(3) ?
    C21B C16B C15B . . 121.8(3) ?
    C17B C16B C15B . . 120.8(3) ?
    C18B C17B C16B . . 120.7(3) ?
    C18B C17B Cl1B . . 118.5(3) ?
    C16B C17B Cl1B . . 120.9(3) ?
    C19B C18B C17B . . 120.0(3) ?
    C19B C18B H18B . . 120.0 ?
    C17B C18B H18B . . 120.0 ?
    C20B C19B C18B . . 120.2(3) ?
    C20B C19B H19B . . 119.9 ?
    C18B C19B H19B . . 119.9 ?
    C21B C20B C19B . . 120.0(4) ?
    C21B C20B H20B . . 120.0 ?
    C19B C20B H20B . . 120.0 ?
    C20B C21B C16B . . 121.8(3) ?
    C20B C21B H21B . . 119.1 ?
    C16B C21B H21B . . 119.1 ?
loop_
    _geom_torsion_atom_site_label_1
    _geom_torsion_atom_site_label_2
    _geom_torsion_atom_site_label_3
    _geom_torsion_atom_site_label_4
    _geom_torsion_site_symmetry_1
    _geom_torsion_site_symmetry_2
    _geom_torsion_site_symmetry_3
    _geom_torsion_site_symmetry_4
    _geom_torsion
    _geom_torsion_publ_flag
    C4A N1A N2A C15A . . . . 5.3(5) ?
    C3A N1A N2A C15A . . . . -177.0(3) ?
    C4B N1B N2B C15B . . . . -3.2(5) ?
    C3B N1B N2B C15B . . . . 175.4(3) ?
    C7A C1A C2A C3A . . . . 63.0(3) ?
    C9A C1A C2A C3A . . . . 176.5(2) ?
    C11A C1A C2A C3A . . . . -59.9(3) ?
    C7A C1A C2A C5A . . . . -54.1(3) ?
    C9A C1A C2A C5A . . . . 59.5(3) ?
    C11A C1A C2A C5A . . . . -177.0(3) ?
    N2A N1A C3A O1A . . . . -2.3(5) ?
    C4A N1A C3A O1A . . . . 175.9(3) ?
    N2A N1A C3A C2A . . . . 177.9(2) ?
    C4A N1A C3A C2A . . . . -4.0(4) ?
    C5A C2A C3A O1A . . . . -178.5(4) ?
    C1A C2A C3A O1A . . . . 61.6(5) ?
    C5A C2A C3A N1A . . . . 1.4(3) ?
    C1A C2A C3A N1A . . . . -118.6(3) ?
    N2A N1A C4A O2A . . . . 2.4(6) ?
    C3A N1A C4A O2A . . . . -175.5(3) ?
    N2A N1A C4A C5A . . . . -177.2(3) ?
    C3A N1A C4A C5A . . . . 5.0(4) ?
    O2A C4A C5A C2A . . . . 176.7(4) ?
    N1A C4A C5A C2A . . . . -3.8(4) ?
    O2A C4A C5A C6A . . . . -62.3(5) ?
    N1A C4A C5A C6A . . . . 117.3(3) ?
    C3A C2A C5A C4A . . . . 1.4(3) ?
    C1A C2A C5A C4A . . . . 123.0(3) ?
    C3A C2A C5A C6A . . . . -121.1(3) ?
    C1A C2A C5A C6A . . . . 0.5(3) ?
    C4A C5A C6A C8A . . . . -64.9(3) ?
    C2A C5A C6A C8A . . . . 52.6(3) ?
    C4A C5A C6A C14A . . . . 60.5(4) ?
    C2A C5A C6A C14A . . . . 178.0(3) ?
    C4A C5A C6A C10A . . . . -178.3(3) ?
    C2A C5A C6A C10A . . . . -60.8(3) ?
    C9A C1A C7A C8A . . . . -55.3(3) ?
    C11A C1A C7A C8A . . . . -179.9(3) ?
    C2A C1A C7A C8A . . . . 57.0(4) ?
    C1A C7A C8A C6A . . . . 0.2(4) ?
    C14A C6A C8A C7A . . . . 178.1(3) ?
    C10A C6A C8A C7A . . . . 54.2(4) ?
    C5A C6A C8A C7A . . . . -56.8(4) ?
    C7A C1A C9A C10A . . . . 53.7(4) ?
    C11A C1A C9A C10A . . . . 177.7(3) ?
    C2A C1A C9A C10A . . . . -59.1(3) ?
    C1A C9A C10A C6A . . . . -2.0(4) ?
    C8A C6A C10A C9A . . . . -49.9(4) ?
    C14A C6A C10A C9A . . . . -175.3(3) ?
    C5A C6A C10A C9A . . . . 62.0(4) ?
    C7A C1A C11A C12A . . . . -173.9(3) ?
    C9A C1A C11A C12A . . . . 64.7(4) ?
    C2A C1A C11A C12A . . . . -54.5(4) ?
    C7A C1A C11A C13A . . . . 61.2(4) ?
    C9A C1A C11A C13A . . . . -60.1(4) ?
    C2A C1A C11A C13A . . . . -179.3(3) ?
    N1A N2A C15A C16A . . . . 175.9(3) ?
    N2A C15A C16A C17A . . . . -177.9(3) ?
    N2A C15A C16A C21A . . . . 0.4(5) ?
    C21A C16A C17A C18A . . . . -0.3(5) ?
    C15A C16A C17A C18A . . . . 178.1(3) ?
    C21A C16A C17A Cl1A . . . . -178.5(3) ?
    C15A C16A C17A Cl1A . . . . -0.2(5) ?
    C16A C17A C18A C19A . . . . 0.9(6) ?
    Cl1A C17A C18A C19A . . . . 179.1(3) ?
    C17A C18A C19A C20A . . . . -1.3(6) ?
    C18A C19A C20A C21A . . . . 1.2(6) ?
    C19A C20A C21A C16A . . . . -0.7(6) ?
    C17A C16A C21A C20A . . . . 0.2(5) ?
    C15A C16A C21A C20A . . . . -178.2(3) ?
    C8B C1B C2B C3B . . . . 66.1(3) ?
    C11B C1B C2B C3B . . . . -58.7(3) ?
    C9B C1B C2B C3B . . . . 178.1(3) ?
    C8B C1B C2B C5B . . . . -52.1(3) ?
    C11B C1B C2B C5B . . . . -176.9(3) ?
    C9B C1B C2B C5B . . . . 59.9(3) ?
    N2B N1B C3B O1B . . . . -1.2(5) ?
    C4B N1B C3B O1B . . . . 177.7(3) ?
    N2B N1B C3B C2B . . . . 178.2(2) ?
    C4B N1B C3B C2B . . . . -2.9(4) ?
    C5B C2B C3B O1B . . . . -178.2(3) ?
    C1B C2B C3B O1B . . . . 60.5(4) ?
    C5B C2B C3B N1B . . . . 2.4(3) ?
    C1B C2B C3B N1B . . . . -118.9(3) ?
    N2B N1B C4B O2B . . . . 2.1(6) ?
    C3B N1B C4B O2B . . . . -176.6(3) ?
    N2B N1B C4B C5B . . . . -179.2(3) ?
    C3B N1B C4B C5B . . . . 2.1(4) ?
    O2B C4B C5B C2B . . . . 178.2(3) ?
    N1B C4B C5B C2B . . . . -0.5(3) ?
    O2B C4B C5B C6B . . . . -60.6(4) ?
    N1B C4B C5B C6B . . . . 120.7(3) ?
    C3B C2B C5B C4B . . . . -1.2(3) ?
    C1B C2B C5B C4B . . . . 121.8(3) ?
    C3B C2B C5B C6B . . . . -123.5(3) ?
    C1B C2B C5B C6B . . . . -0.5(3) ?
    C4B C5B C6B C7B . . . . -64.2(3) ?
    C2B C5B C6B C7B . . . . 53.5(3) ?
    C4B C5B C6B C14B . . . . 61.4(4) ?
    C2B C5B C6B C14B . . . . 179.1(3) ?
    C4B C5B C6B C10B . . . . -178.4(3) ?
    C2B C5B C6B C10B . . . . -60.6(3) ?
    C14B C6B C7B C8B . . . . 178.1(3) ?
    C10B C6B C7B C8B . . . . 55.5(4) ?
    C5B C6B C7B C8B . . . . -56.2(3) ?
    C6B C7B C8B C1B . . . . -0.6(4) ?
    C11B C1B C8B C7B . . . . -179.0(3) ?
    C9B C1B C8B C7B . . . . -53.7(3) ?
    C2B C1B C8B C7B . . . . 56.2(3) ?
    C8B C1B C9B C10B . . . . 51.6(4) ?
    C11B C1B C9B C10B . . . . 177.1(3) ?
    C2B C1B C9B C10B . . . . -59.4(3) ?
    C1B C9B C10B C6B . . . . -0.9(4) ?
    C7B C6B C10B C9B . . . . -51.5(4) ?
    C14B C6B C10B C9B . . . . -176.1(3) ?
    C5B C6B C10B C9B . . . . 61.4(4) ?
    C8B C1B C11B C13B . . . . -177.2(3) ?
    C9B C1B C11B C13B . . . . 61.1(4) ?
    C2B C1B C11B C13B . . . . -56.8(4) ?
    C8B C1B C11B C12B . . . . 57.3(4) ?
    C9B C1B C11B C12B . . . . -64.5(4) ?
    C2B C1B C11B C12B . . . . 177.6(3) ?
    N1B N2B C15B C16B . . . . 178.3(3) ?
    N2B C15B C16B C21B . . . . 3.2(5) ?
    N2B C15B C16B C17B . . . . -174.9(3) ?
    C21B C16B C17B C18B . . . . 0.8(5) ?
    C15B C16B C17B C18B . . . . 179.0(3) ?
    C21B C16B C17B Cl1B . . . . -179.5(3) ?
    C15B C16B C17B Cl1B . . . . -1.3(5) ?
    C16B C17B C18B C19B . . . . -0.8(6) ?
    Cl1B C17B C18B C19B . . . . 179.5(4) ?
    C17B C18B C19B C20B . . . . 0.1(6) ?
    C18B C19B C20B C21B . . . . 0.5(6) ?
    C19B C20B C21B C16B . . . . -0.5(6) ?
    C17B C16B C21B C20B . . . . -0.1(5) ?
    C15B C16B C21B C20B . . . . -178.3(3) ?
loop_
    _geom_hbond_atom_site_label_D
    _geom_hbond_atom_site_label_H
    _geom_hbond_atom_site_label_A
    _geom_hbond_site_symmetry_A
    _geom_hbond_distance_DH
    _geom_hbond_distance_HA
    _geom_hbond_distance_DA
    _geom_hbond_angle_DHA
    _geom_hbond_publ_flag
    C2B H2BB O1A 3_456 0.98 2.40 3.213(4) 139 yes
data_global
_journal_date_recd_electronic     2011-03-19
_journal_date_accepted     2011-04-11
_journal_name_full     'Acta Crystallographica, Section E'
_journal_year     2011
_journal_volume     67
_journal_issue      5
_journal_page_first     o1251
_journal_page_last     o1251
_journal_paper_category     QO
_journal_coeditor_code     LD2006
_publ_contact_author_name     'Wen-Gui Duan*'
_publ_contact_author_address
;
College of Chemistry & Chemical Engineering, Guangxi University, Nanning
530004, People's Republic of China
;
_publ_contact_author_email     wgduan@gxu.edu.cn
_publ_contact_author_fax     ?
_publ_contact_author_phone     ?
_publ_section_title
;\
<i>rac</i>-(1<i>R</i>,2<i>S</i?,6<i>R</i>,7<i>R</i>)-4-{[(1<i>E</i>)-(2-\
Chlorophenyl)methylidene]amino}-1-isopropyl-7-methyl-4-\
azatricyclo[5.2.2.0^2,6^]undec-8-ene-3,5-dione
;
loop_
    _publ_author_name
    _publ_author_footnote
    _publ_author_address
    'Huang, Jian-Xin' .
;
College of Chemistry & Chemical Engineering, Guangxi University
Nanning 530004, People's Republic of China
;
    'Duan, Wen-Gui' .
;
College of Chemistry & Chemical Engineering, Guangxi University
Nanning 530004, People's Republic of China
;
    'Ma, Xian-Li' .
;
College of Pharmacy, Guilin Medical University, Guilin 541004
People's Republic of China
;
    'Mo, Qi-Jin' .
;
College of Chemistry & Chemical Engineering, Guangxi University
Nanning 530004, People's Republic of China
;
    'Liang, Yin-Hua' .
;
College of Chemistry & Chemical Engineering, Guangxi University
Nanning 530004, People's Republic of China
;
