# Supplementary material for: rac-(1R,2S,6R,7R)-4-{[(1E)-(2-Chloro­phen­yl)methyl­idene]amino}-1-isopropyl-7-methyl-4-aza­tricyclo­[5.2.2.02,6]undec-8-ene-3,5-dione
Source: Acta Crystallogr Sect E Struct Rep Online. 2011 Apr 29;67(Pt 5):o1251. doi: 10.1107/S1600536811013468 (PMC3089279; doi:10.1107/S1600536811013468)
Supplement: Supplementary file 2 [file e-67-o1251-Isup2.hkl]

# 
# h,k,l, Fc-squared, Fo-squared, sigma(Fo-squared) and status flag 
# 
data_I
_shelx_title ' CL in Pba2' 
_shelx_refln_list_code          4 
_shelx_F_calc_maximum      396.15 
_exptl_crystal_F_000      1568.00 
_reflns_d_resolution_high  0.7712 
 
loop_ 
 _symmetry_equiv_pos_as_xyz 
 'x, y, z' 
 '-x, -y, z' 
 'x+1/2, -y+1/2, z' 
 '-x+1/2, y+1/2, z' 
 
_cell_length_a    18.5049 
_cell_length_b    27.0118 
_cell_length_c     7.6304 
_cell_angle_alpha  90.000 
_cell_angle_beta   90.000 
_cell_angle_gamma  90.000 
 
_shelx_F_squared_multiplier     1.000 
 
loop_ 
 _refln_index_h 
 _refln_index_k 
 _refln_index_l 
 _refln_F_squared_calc 
 _refln_F_squared_meas 
 _refln_F_squared_sigma 
 _refln_observed_status 
   0   0  -9      379.36      575.23     80.89 o 
   2   0  -9       15.35       14.98     38.95 o 
   4   0  -9       41.22      127.33     47.94 o 
   6   0  -9       13.96       58.42     49.43 o 
   8   0  -9        5.00        8.99     41.94 o 
   1   1  -9       92.63      165.49     23.28 o 
   2   1  -9        7.79       21.36     21.59 o 
   3   1  -9       43.76       71.87     26.99 o 
   4   1  -9       71.21      110.46     32.79 o 
   5   1  -9       30.15       53.45     31.72 o 
   6   1  -9        9.69      -13.80     48.68 o 
   7   1  -9        0.88        5.99     32.84 o 
   8   1  -9       13.33      109.42     75.65 o 
   0   2  -9       18.81       91.06     27.71 o 
   1   2  -9        5.87       23.60     17.72 o 
   2   2  -9        4.12       45.20     21.53 o 
   3   2  -9       10.61        2.65     24.88 o 
   4   2  -9        7.61       16.42     26.99 o 
   5   2  -9       54.88       61.73     30.66 o 
   6   2  -9        7.81        2.13     30.17 o 
   7   2  -9        3.41       34.45     33.90 o 
   8   2  -9        3.28       59.79     36.44 o 
   1   3  -9        2.73       -8.33     19.23 o 
   2   3  -9        0.46        8.10     30.16 o 
   3   3  -9       24.39       49.49     38.95 o 
   4   3  -9       59.30       39.16     29.43 o 
   5   3  -9        0.65       73.90     31.72 o 
   6   3  -9        3.66      -37.42     42.69 o 
   7   3  -9        2.17       -9.19     31.57 o 
   8   3  -9       27.16       86.68     43.44 o 
   0   4  -9       72.00       89.02     29.60 o 
   1   4  -9        5.62       19.60     19.95 o 
   2   4  -9        0.71       -4.29     18.64 o 
   3   4  -9       41.52       87.21     24.37 o 
   4   4  -9        1.69        8.99     35.95 o 
   5   4  -9       35.98       22.72     31.23 o 
   6   4  -9        6.71       22.68     33.25 o 
   7   4  -9        3.51        5.48     42.69 o 
   8   4  -9        3.78       12.90     32.79 o 
   1   5  -9       44.60       24.11     19.85 o 
   2   5  -9       95.24       45.80     22.45 o 
   3   5  -9        1.67        6.23     20.23 o 
   4   5  -9        4.82       18.44     27.48 o 
   5   5  -9        5.91      -16.64     44.94 o 
   6   5  -9       33.24       20.16     32.29 o 
   7   5  -9        9.75        9.74     31.78 o 
   8   5  -9       15.76       71.90     50.93 o 
   0   6  -9      108.59      146.80     43.44 o 
   1   6  -9        4.79       17.79     19.65 o 
   2   6  -9       42.07       41.14     22.70 o 
   3   6  -9        0.53      -17.68     20.89 o 
   4   6  -9       38.18      149.11     53.18 o 
   5   6  -9       11.10      -16.56     29.60 o 
   6   6  -9       54.61       59.58     33.70 o 
   7   6  -9       33.57      105.88     72.65 o 
   8   6  -9        8.70      157.29     58.42 o 
   1   7  -9       13.18       53.95     20.96 o 
   2   7  -9       34.98       82.56     23.75 o 
   3   7  -9        4.47        5.04     19.60 o 
   4   7  -9       19.61       23.20     21.73 o 
   5   7  -9        2.50        4.55     30.50 o 
   6   7  -9        1.12       36.43     33.35 o 
   7   7  -9       11.06       66.83     36.89 o 
   8   7  -9       11.81       53.93     50.93 o 
   0   8  -9      135.66      193.24     50.93 o 
   1   8  -9       52.10      119.71     31.13 o 
   2   8  -9       58.44       86.53     23.72 o 
   3   8  -9       93.29      124.99     25.89 o 
   4   8  -9      107.27      167.93     43.11 o 
   5   8  -9       32.11       70.93     63.66 o 
   6   8  -9       62.70       78.61     34.41 o 
   7   8  -9        6.41       26.96     49.43 o 
   1   9  -9       99.45      145.89     32.29 o 
   2   9  -9        2.13       22.94     20.70 o 
   3   9  -9       13.12       60.63     23.10 o 
   4   9  -9       56.92       86.74     58.42 o 
   5   9  -9        4.73        0.63     29.11 o 
   6   9  -9       11.14      -13.91     40.45 o 
   7   9  -9       81.88      137.81     59.92 o 
   0  10  -9      244.59      377.49     65.91 o 
   1  10  -9        6.60      -18.46     26.42 o 
   2  10  -9       16.97       42.88     22.45 o 
   3  10  -9       64.82      102.62     60.67 o 
   4  10  -9       73.89      175.47     38.56 o 
   5  10  -9       27.90       67.92     34.41 o 
   6  10  -9       40.55       41.94     46.44 o 
   1  11  -9       55.92       77.41     31.13 o 
   2  11  -9       36.96       -1.50     37.45 o 
   3  11  -9       25.79       70.25     31.23 o 
   4  11  -9       52.59       61.99     34.41 o 
   5  11  -9       31.65       52.43     46.44 o 
   6  11  -9       13.23       41.94     50.93 o 
   0  12  -9       15.32       89.88     43.44 o 
   1  12  -9        0.32        7.30     24.74 o 
   2  12  -9        4.73        7.49     41.94 o 
   3  12  -9       39.16       74.88     34.41 o 
   4  12  -9       21.20       97.37     49.43 o 
   1  13  -9       14.84        4.49     40.45 o 
   4  13  -9       22.37       46.44     46.44 o 
   0   0  -8       22.84      -19.47     25.47 o 
   2   0  -8       92.30       85.23     34.45 o 
   4   0  -8       74.92       94.37     40.45 o 
   6   0  -8      153.86       73.40     40.45 o 
   8   0  -8       57.95      163.28     50.93 o 
  10   0  -8      139.54      190.24     58.42 o 
  12   0  -8        5.18       10.49     46.44 o 
   1   1  -8       14.31      -13.59     13.63 o 
   2   1  -8       91.38       83.18     18.20 o 
   3   1  -8       40.98       54.43     20.47 o 
   4   1  -8       52.10       72.65     25.42 o 
   5   1  -8       60.35       92.45     38.95 o 
   6   1  -8       36.10      111.45     31.30 o 
   7   1  -8       96.82       75.44     32.29 o 
   8   1  -8        3.11       81.19     31.57 o 
   9   1  -8        2.41       22.57     30.17 o 
  10   1  -8       70.83       53.40     34.41 o 
  11   1  -8       51.90      161.46     40.21 o 
  12   1  -8       21.00       37.87     35.19 o 
  13   1  -8       11.60       50.55     37.03 o 
   0   2  -8       46.80       34.91     20.63 o 
   1   2  -8       81.24       85.78     22.60 o 
   2   2  -8        6.33        4.37     16.65 o 
   3   2  -8       47.55       46.34     19.61 o 
   4   2  -8        2.39       -9.76     16.68 o 
   5   2  -8       74.17      100.75     74.15 o 
   6   2  -8       19.29      125.52     74.15 o 
   7   2  -8       12.98       45.96     37.45 o 
   8   2  -8       87.59       48.51     50.93 o 
   9   2  -8        0.70       23.35     26.87 o 
  10   2  -8        6.47       20.28     32.19 o 
  11   2  -8       50.73       48.99     35.47 o 
  12   2  -8       52.46       37.99     44.19 o 
  13   2  -8       54.79       99.62     42.69 o 
   1   3  -8       12.79       12.29     14.75 o 
   2   3  -8      343.60      377.27     33.73 o 
   3   3  -8        5.80       29.01     18.28 o 
   4   3  -8       53.28       66.57     20.94 o 
   5   3  -8        5.13       28.74     32.21 o 
   6   3  -8       65.54      125.07     32.29 o 
   7   3  -8       71.22       68.08     47.19 o 
   8   3  -8       23.53       16.61     59.92 o 
   9   3  -8       14.11       65.52     30.17 o 
  10   3  -8        9.70       17.68     32.19 o 
  11   3  -8       34.36       34.32     34.91 o 
  12   3  -8        5.05       62.92     36.44 o 
  13   3  -8       16.80      -15.72     34.32 o 
   0   4  -8      167.37      184.97     30.66 o 
   1   4  -8       61.70       38.21     23.13 o 
   2   4  -8       20.19       19.55     17.16 o 
   3   4  -8       33.77       50.37     18.99 o 
   4   4  -8        6.67        1.55     17.58 o 
   5   4  -8       17.89       22.99     40.45 o 
   6   4  -8        4.48        9.02     27.71 o 
   7   4  -8       29.67       84.01     31.72 o 
   8   4  -8       15.64        5.63     32.21 o 
   9   4  -8       12.33       -5.85     28.05 o 
  10   4  -8       11.37       87.35     39.70 o 
  11   4  -8       12.77       54.79     45.69 o 
  12   4  -8       30.16       37.04     34.91 o 
  13   4  -8       69.10       38.95     50.93 o 
   1   5  -8       72.30      119.50     21.09 o 
   2   5  -8      173.22      165.32     24.81 o 
   3   5  -8       53.46       74.19     20.72 o 
   4   5  -8       40.84       66.36     20.94 o 
   5   5  -8        2.89       32.98     19.39 o 
   6   5  -8       15.35        9.04     28.54 o 
   7   5  -8        2.60       11.59     28.05 o 
   8   5  -8        3.95        4.99     62.92 o 
   9   5  -8       48.50       61.27     31.98 o 
  10   5  -8        3.44       19.38     49.43 o 
  11   5  -8        3.44      -18.00     35.20 o 
  12   5  -8        4.81        9.92     33.25 o 
   0   6  -8       65.24      132.68     38.20 o 
   1   6  -8      115.28      127.74     19.80 o 
   2   6  -8        0.35       27.24     20.77 o 
   3   6  -8       17.47       25.70     17.70 o 
   4   6  -8       10.47       19.13     18.26 o 
   5   6  -8       75.64       84.34     22.70 o 
   6   6  -8      123.75      171.24     35.38 o 
   7   6  -8       18.45       12.06     38.20 o 
   8   6  -8        2.30       12.04     28.54 o 
   9   6  -8       16.96       23.52     30.71 o 
  10   6  -8       51.42       72.01     35.38 o 
  11   6  -8        0.47      -30.66     30.66 o 
  12   6  -8        5.02      131.91     58.42 o 
   1   7  -8       20.34       44.72     18.87 o 
   2   7  -8       16.64       17.47     17.53 o 
   3   7  -8       45.74       76.06     27.97 o 
   4   7  -8      234.50      297.10     59.43 o 
   5   7  -8        0.26       11.04     20.61 o 
   6   7  -8       96.35       81.03     33.25 o 
   7   7  -8       40.38       34.95     31.72 o 
   8   7  -8       56.31        5.91     90.63 o 
   9   7  -8        0.20      -25.60     29.60 o 
  10   7  -8        0.16       44.01     35.20 o 
  11   7  -8       28.06        1.21     49.43 o 
  12   7  -8       28.95       24.81     36.53 o 
   0   8  -8        5.95       53.63     23.82 o 
   1   8  -8       29.28       36.93     24.24 o 
   2   8  -8       14.07       42.54     21.75 o 
   3   8  -8       63.39       95.54     21.82 o 
   4   8  -8       14.08       37.62     19.77 o 
   5   8  -8       41.97       54.23     28.36 o 
   6   8  -8       35.49       70.15     31.23 o 
   7   8  -8        0.68      -11.34     32.96 o 
   8   8  -8       10.98       44.03     29.43 o 
   9   8  -8       19.97        1.85     33.25 o 
  10   8  -8        8.92       28.90     34.41 o 
  11   8  -8       31.96      -33.70     33.70 o 
  12   8  -8       17.25      -26.96     43.44 o 
   1   9  -8      124.01      156.74     28.73 o 
   2   9  -8       65.86       78.52     21.70 o 
   3   9  -8       27.38       29.34     41.10 o 
   4   9  -8       13.70       44.59     27.48 o 
   5   9  -8       66.19      174.74     35.38 o 
   6   9  -8      137.88      182.56     38.65 o 
   7   9  -8      150.99      194.15     38.81 o 
   8   9  -8        3.92       -2.25     28.60 o 
   9   9  -8        1.20      -11.62     30.50 o 
  10   9  -8       16.55        9.85     33.77 o 
  11   9  -8       27.00      103.54     39.88 o 
  12   9  -8       45.48      107.85     55.43 o 
   0  10  -8      279.96      319.07     55.43 o 
   1  10  -8       77.59      112.44     33.92 o 
   2  10  -8        6.75       15.22     18.48 o 
   3  10  -8       51.79       70.06     21.48 o 
   4  10  -8      274.56      253.95     40.69 o 
   5  10  -8       36.44       82.39     30.72 o 
   6  10  -8       50.39      117.41     37.45 o 
   7  10  -8        1.54      140.43    129.58 o 
   8  10  -8       20.79       20.20     38.95 o 
   9  10  -8       30.10       31.04     33.85 o 
  10  10  -8       13.74       37.43     41.94 o 
  11  10  -8        9.28       22.49     36.70 o 
   1  11  -8       89.66       88.61     24.66 o 
   2  11  -8        1.91       11.30     19.55 o 
   3  11  -8       34.21       45.50     28.05 o 
   4  11  -8       16.85       91.59     29.11 o 
   5  11  -8       37.73       41.11     27.48 o 
   6  11  -8       41.71       77.87     33.70 o 
   7  11  -8        1.36        1.97     44.94 o 
   8  11  -8       64.45       84.33     35.83 o 
   9  11  -8       19.70       42.53     34.91 o 
  10  11  -8       30.22       99.49     37.96 o 
  11  11  -8       27.85      -37.45     41.94 o 
   0  12  -8      191.04      290.61     53.93 o 
   1  12  -8       27.22       21.74     24.74 o 
   2  12  -8        7.91       43.62     26.42 o 
   3  12  -8       76.50       70.88     47.94 o 
   4  12  -8      143.65      188.53     35.38 o 
   5  12  -8       13.22       -8.93     25.55 o 
   6  12  -8       23.88        8.20     29.84 o 
   7  12  -8        5.81       24.72     29.60 o 
   8  12  -8       21.42       15.62     33.25 o 
   9  12  -8       27.17       75.26     35.47 o 
  10  12  -8       10.41        9.42     34.76 o 
   1  13  -8       75.71      125.12     28.60 o 
   2  13  -8       17.38       55.71     47.94 o 
   3  13  -8       19.51       76.94     91.38 o 
   4  13  -8       42.38       70.88     30.06 o 
   5  13  -8        4.12       -2.41     29.60 o 
   6  13  -8       18.91       45.13     29.60 o 
   7  13  -8       26.47       22.60     36.70 o 
   8  13  -8       65.14       51.11     35.83 o 
   9  13  -8       18.63       57.10     34.91 o 
  10  13  -8       30.45      104.30     93.62 o 
   0  14  -8       11.25      -31.46     31.46 o 
   1  14  -8       21.93        3.00     31.46 o 
   2  14  -8        1.37      -24.09     24.09 o 
   3  14  -8       80.75      173.56     36.01 o 
   4  14  -8        9.39       17.43     29.11 o 
   5  14  -8       60.05      116.12     34.91 o 
   6  14  -8       25.57       24.82     30.50 o 
   7  14  -8       27.37       70.17     33.70 o 
   8  14  -8       57.64       97.55     35.83 o 
   9  14  -8       13.94       30.62     33.45 o 
   1  15  -8       73.56      113.85     46.44 o 
   2  15  -8        6.25       12.69     34.06 o 
   3  15  -8       10.83       35.20     30.72 o 
   4  15  -8       30.98       18.42     28.54 o 
   5  15  -8        0.66       -0.17     48.68 o 
   6  15  -8       11.01       44.74     38.95 o 
   7  15  -8       40.94       27.94     33.05 o 
   8  15  -8        6.63      139.06     54.68 o 
   9  15  -8       27.64       61.42     53.93 o 
   2  16  -8        2.89       -1.58     37.38 o 
   3  16  -8       25.98       37.13     30.14 o 
   4  16  -8       46.32       88.38     32.84 o 
   5  16  -8       65.49      135.72     35.38 o 
   6  16  -8        1.91      -32.87     77.90 o 
   7  16  -8       13.53       47.61     33.85 o 
   8  16  -8       10.25      100.36     55.43 o 
   2  17  -8      116.67      151.30    620.16 o 
   3  17  -8       29.16        8.99    606.68 o 
   4  17  -8       18.00       35.24     31.73 o 
   5  17  -8       82.40      127.16     36.53 o 
   6  17  -8       12.99       56.69     33.70 o 
   7  17  -8       22.38       -1.50     49.43 o 
   2  18  -8        1.96       65.91    319.07 o 
   3  18  -8        3.53      -13.48    603.69 o 
   4  18  -8       67.63      173.48     89.88 o 
   5  18  -8       19.52       53.83     47.81 o 
   6  18  -8        9.06       -4.49     44.94 o 
   2  19  -8       10.06       61.42    239.68 o 
   3  19  -8       13.40      -44.94    317.57 o 
   4  19  -8       15.33       98.87    668.10 o 
   2  20  -8       21.57       50.93    266.64 o 
   0   0  -7      398.34      443.40     62.92 o 
   2   0  -7      168.10      121.18     25.36 o 
   4   0  -7       42.87       68.59     21.94 o 
   6   0  -7       61.93       98.87     40.45 o 
   8   0  -7      132.72       41.94     38.95 o 
  10   0  -7       62.64       10.49     38.95 o 
  12   0  -7      242.04      232.19     58.42 o 
  14   0  -7       54.86       64.41     47.94 o 
  16   0  -7       36.85      -20.97     47.94 o 
   1   1  -7      209.92      260.92     26.38 o 
   2   1  -7      309.68      343.81     26.89 o 
   3   1  -7       79.00       75.31     15.73 o 
   4   1  -7      134.15      144.57     18.69 o 
   5   1  -7      100.62       83.32     19.84 o 
   6   1  -7       67.02      110.17     30.71 o 
   7   1  -7        7.33       18.74     22.61 o 
   8   1  -7       33.12       14.92     26.42 o 
   9   1  -7        3.53       12.14     27.71 o 
  10   1  -7        2.05       47.69     29.60 o 
  11   1  -7       59.93       94.37     34.95 o 
  12   1  -7       28.17       51.27     35.20 o 
  13   1  -7       38.43       22.95     56.17 o 
  14   1  -7       11.12       -2.50     31.57 o 
  15   1  -7        5.95       14.49     39.70 o 
  16   1  -7       27.20       36.70     36.01 o 
   0   2  -7       77.88      142.41     36.70 o 
   1   2  -7      222.26      233.93     21.81 o 
   2   2  -7       58.37       59.74     15.06 o 
   3   2  -7      364.52      372.81     28.41 o 
   4   2  -7       45.47       93.83     16.07 o 
   5   2  -7      192.86      196.19     25.33 o 
   6   2  -7      223.99      316.29     69.66 o 
   7   2  -7       22.68       14.41     23.82 o 
   8   2  -7        3.69       12.69     26.87 o 
   9   2  -7       49.50       78.22     29.11 o 
  10   2  -7       12.91        8.77     28.54 o 
  11   2  -7       35.89       16.80     35.20 o 
  12   2  -7        1.96       14.31     39.70 o 
  13   2  -7       24.30       42.15     30.66 o 
  14   2  -7       12.80       52.05     33.35 o 
  15   2  -7       27.29       71.95     34.32 o 
  16   2  -7       19.67       56.86     35.47 o 
   1   3  -7      452.80      452.23     31.52 o 
   2   3  -7       90.59      114.03     19.68 o 
   3   3  -7       51.33       64.09     14.45 o 
   4   3  -7      197.02      251.78     26.01 o 
   5   3  -7       72.23       53.14     18.28 o 
   6   3  -7      101.17      102.47     28.54 o 
   7   3  -7        1.85       29.66     23.67 o 
   8   3  -7       42.26       57.53     28.54 o 
   9   3  -7      106.38      201.38     38.09 o 
  10   3  -7      145.55      226.58     41.27 o 
  11   3  -7       76.43       46.02     38.95 o 
  12   3  -7      120.72       88.17     53.18 o 
  13   3  -7       33.74       77.43     68.91 o 
  14   3  -7       24.28       39.52     33.25 o 
  15   3  -7       44.85       17.55     33.35 o 
  16   3  -7        1.85       -8.80     44.94 o 
   0   4  -7      696.76      667.95     55.60 o 
   1   4  -7      138.20      150.08     31.78 o 
   2   4  -7      323.34      291.95     25.02 o 
   3   4  -7      188.42      186.27     20.42 o 
   4   4  -7      206.21      225.90     54.30 o 
   5   4  -7      430.38      427.81     36.93 o 
   6   4  -7      329.16      370.20     33.27 o 
   7   4  -7      423.45      443.92     50.81 o 
   8   4  -7       27.99       62.92     37.45 o 
   9   4  -7       36.40       56.95     27.48 o 
  10   4  -7      104.77      128.14     34.32 o 
  11   4  -7      166.70      142.44     35.47 o 
  12   4  -7       57.29       55.96     33.70 o 
  13   4  -7       66.40       53.18     30.72 o 
  14   4  -7       65.70       58.51     35.38 o 
  15   4  -7       31.47       67.09     72.65 o 
  16   4  -7       46.40       31.18     33.85 o 
   1   5  -7      129.69      144.21     18.90 o 
   2   5  -7      663.93      668.87     39.60 o 
   3   5  -7       69.24       76.44     15.83 o 
   4   5  -7       35.58       49.88     29.55 o 
   5   5  -7        3.95       23.70     15.81 o 
   6   5  -7      432.47      428.62     36.75 o 
   7   5  -7       63.19       97.78     31.46 o 
   8   5  -7      332.88      224.70     56.92 o 
   9   5  -7       69.04       64.67     41.19 o 
  10   5  -7       78.56       55.92     39.70 o 
  11   5  -7       24.94       25.12     30.71 o 
  12   5  -7       87.59       99.75     34.76 o 
  13   5  -7        5.11      -27.54     27.54 o 
  14   5  -7       10.43       12.92     31.23 o 
  15   5  -7       10.50       41.94     34.52 o 
  16   5  -7       18.33       31.79     35.38 o 
   0   6  -7      107.06      102.10     23.23 o 
   1   6  -7      219.38      273.73     24.15 o 
   2   6  -7       53.05       33.72     15.35 o 
   3   6  -7      243.17      261.01     28.08 o 
   4   6  -7      229.44      237.85     26.44 o 
   5   6  -7       31.19       37.12     16.75 o 
   6   6  -7      132.35      173.67     33.85 o 
   7   6  -7       99.35      112.15     31.13 o 
   8   6  -7      158.43      247.63     71.90 o 
   9   6  -7       19.44        9.82     49.43 o 
  10   6  -7       89.14       35.95     29.84 o 
  11   6  -7       21.47       32.17     30.17 o 
  12   6  -7       16.35       -4.91     32.96 o 
  13   6  -7       33.77       26.84     31.72 o 
  14   6  -7       18.38       30.33     44.94 o 
  15   6  -7       13.75      -20.97     32.38 o 
  16   6  -7        2.05       35.95     46.44 o 
   1   7  -7       47.13       84.02     15.70 o 
   2   7  -7       97.20       71.26     16.09 o 
   3   7  -7       45.48       35.95     17.16 o 
   4   7  -7      405.00      413.19     43.02 o 
   5   7  -7      198.58      198.19     24.21 o 
   6   7  -7      172.97      196.50     37.45 o 
   7   7  -7       49.26       53.47     27.30 o 
   8   7  -7       85.84       74.90     32.96 o 
   9   7  -7      166.31      175.57     46.44 o 
  10   7  -7        1.24       40.64     29.21 o 
  11   7  -7       30.86        9.20     29.84 o 
  12   7  -7        2.08        3.45     29.60 o 
  13   7  -7       13.52       -8.51     83.14 o 
  14   7  -7       35.59       32.64     31.98 o 
  15   7  -7       16.88        5.42     72.65 o 
  16   7  -7       15.03        8.99     47.94 o 
   0   8  -7       48.20       47.10     21.69 o 
   1   8  -7        8.77        8.35     17.51 o 
   2   8  -7      145.30      132.76     28.32 o 
   3   8  -7      441.20      400.00     35.62 o 
   4   8  -7      181.77      185.09     24.22 o 
   5   8  -7        4.39        5.43     22.61 o 
   6   8  -7       29.55       12.61     28.46 o 
   7   8  -7       52.83       32.21     27.54 o 
   8   8  -7      175.74      155.96     35.97 o 
   9   8  -7       40.97       18.00     29.11 o 
  10   8  -7       66.85       63.59     30.66 o 
  11   8  -7        0.88        1.69     29.00 o 
  12   8  -7       18.31       22.18     37.45 o 
  13   8  -7       32.38       48.66     47.19 o 
  14   8  -7        2.53        8.12     29.84 o 
  15   8  -7        9.86       36.26     35.27 o 
   1   9  -7       49.92       51.73     15.16 o 
   2   9  -7      242.46      289.16     33.31 o 
   3   9  -7       11.77       10.83     16.02 o 
   4   9  -7       31.49       63.55     24.88 o 
   5   9  -7       81.33      102.44     29.11 o 
   6   9  -7       60.96       75.72     32.21 o 
   7   9  -7       29.46      106.88     80.14 o 
   8   9  -7      167.74      217.26     38.39 o 
   9   9  -7      111.78       90.08     31.57 o 
  10   9  -7       25.21       34.80     29.60 o 
  11   9  -7        2.47      -24.07     29.60 o 
  12   9  -7       48.46        5.71     72.65 o 
  13   9  -7       11.66       74.05     42.69 o 
  14   9  -7        5.20       12.42     41.94 o 
  15   9  -7        0.42       36.77     53.93 o 
   0  10  -7      151.13      138.90     25.94 o 
   1  10  -7       70.13      117.35     17.91 o 
   2  10  -7      173.35      167.76     23.55 o 
   3  10  -7      113.79      165.20     24.34 o 
   4  10  -7       36.79       48.49     25.75 o 
   5  10  -7       14.77        3.47     55.43 o 
   6  10  -7      352.20      451.67     48.19 o 
   7  10  -7       24.09       46.53     33.70 o 
   8  10  -7       10.61       32.21     27.54 o 
   9  10  -7       30.00       52.24     29.00 o 
  10  10  -7       87.24      108.97     68.91 o 
  11  10  -7       40.74       52.13     32.96 o 
  12  10  -7       34.45       25.33     29.15 o 
  13  10  -7       18.58       17.29     31.98 o 
  14  10  -7        7.52      -14.22     34.41 o 
  15  10  -7        0.17      -43.44     43.44 o 
   1  11  -7       78.65      118.54     20.69 o 
   2  11  -7      138.14      179.78     27.68 o 
   3  11  -7       99.50      150.15     41.71 o 
   4  11  -7       29.80       12.47     25.89 o 
   5  11  -7       74.15       81.99     27.63 o 
   6  11  -7       40.33       53.18     29.21 o 
   7  11  -7       57.65      103.90     32.19 o 
   8  11  -7       18.82       31.46     28.60 o 
   9  11  -7       32.43       49.67     96.62 o 
  10  11  -7       31.22       48.68     33.70 o 
  11  11  -7       44.98       78.39     36.70 o 
  12  11  -7       37.25       60.86     36.70 o 
  13  11  -7        7.82        8.79     31.57 o 
  14  11  -7        1.49       53.20     36.02 o 
  15  11  -7       10.27      -16.48     41.94 o 
   0  12  -7      111.13      109.81     25.94 o 
   1  12  -7      151.94      124.37     21.89 o 
   2  12  -7        6.28       17.19     20.13 o 
   3  12  -7       56.87       63.46     51.42 o 
   4  12  -7       25.54       12.98     24.25 o 
   5  12  -7       67.78       96.69     28.93 o 
   6  12  -7       62.66      128.30     36.60 o 
   7  12  -7       37.40       37.34     32.96 o 
   8  12  -7       19.78       55.01     33.70 o 
   9  12  -7        0.39      -26.96     28.54 o 
  10  12  -7       52.04       47.10     33.35 o 
  11  12  -7        3.06       78.00    138.56 o 
  12  12  -7       19.74       56.07     34.32 o 
  13  12  -7        0.14      -24.08     34.12 o 
  14  12  -7        4.30       -8.99     43.44 o 
   1  13  -7       16.07       46.08     24.11 o 
   2  13  -7       58.15       40.28     35.27 o 
   3  13  -7        8.48       -4.27     22.14 o 
   4  13  -7       13.98       33.06     24.25 o 
   5  13  -7        5.85       12.48     25.21 o 
   6  13  -7        3.20      -17.97     24.69 o 
   7  13  -7       14.56        7.24     27.24 o 
   8  13  -7        8.19      -11.29     32.96 o 
   9  13  -7       13.15       39.15     30.23 o 
  10  13  -7       38.21       43.76     30.06 o 
  11  13  -7       12.49       -6.99     30.47 o 
  12  13  -7       57.67       13.62     65.91 o 
  13  13  -7       16.54       59.13     37.96 o 
  14  13  -7       23.14       41.94     47.94 o 
   0  14  -7       19.10       28.87     32.87 o 
   1  14  -7       27.10       36.51     24.24 o 
   2  14  -7       16.66       20.78     23.20 o 
   3  14  -7       32.03       23.57     24.26 o 
   4  14  -7        9.26       28.03     23.61 o 
   5  14  -7        2.12       -3.80     24.56 o 
   6  14  -7        7.14      -14.21     25.31 o 
   7  14  -7        2.94        1.33     26.37 o 
   8  14  -7       10.67      -15.24     27.88 o 
   9  14  -7       71.08      112.12     47.94 o 
  10  14  -7        3.93      -28.07     28.07 o 
  11  14  -7       28.87       35.58     33.45 o 
  12  14  -7       27.24       14.48     32.75 o 
  13  14  -7        2.64      -15.45     33.70 o 
   1  15  -7       12.81       38.32     23.78 o 
   2  15  -7       99.04      109.06     37.85 o 
   3  15  -7       59.57       89.06     28.00 o 
   4  15  -7       31.46       25.16     36.65 o 
   5  15  -7       12.18      -13.13     24.13 o 
   6  15  -7       23.08       -2.49     32.36 o 
   7  15  -7        9.41       16.78     28.00 o 
   8  15  -7       10.40       19.34     28.14 o 
   9  15  -7        1.18       31.37     27.89 o 
  10  15  -7        7.48       24.02     47.19 o 
  11  15  -7       35.90       37.12     32.75 o 
  12  15  -7        1.32       24.84     47.94 o 
  13  15  -7       48.51       52.43     46.44 o 
   0  16  -7       93.72      106.36    476.36 o 
   1  16  -7       19.51       16.48    479.35 o 
   2  16  -7        6.10       20.59     23.20 o 
   3  16  -7       53.44       76.91     28.91 o 
   4  16  -7       12.11       30.73     25.19 o 
   5  16  -7       67.18       55.60     28.31 o 
   6  16  -7       99.76      116.76     31.84 o 
   7  16  -7       51.09      130.44     78.76 o 
   8  16  -7        2.44       53.11     28.93 o 
   9  16  -7       62.71       61.68     38.78 o 
  10  16  -7       21.70       67.49     33.63 o 
  11  16  -7        0.97        4.76     31.98 o 
  12  16  -7        1.29      -26.76     30.59 o 
   1  17  -7       11.28       13.48    489.84 o 
   2  17  -7       39.37       34.54     35.61 o 
   3  17  -7        8.76       54.45     35.48 o 
   4  17  -7       35.47       62.78     28.63 o 
   5  17  -7       21.16       27.88     31.91 o 
   6  17  -7        0.28       79.58     67.13 o 
   7  17  -7       47.59       50.95     29.22 o 
   8  17  -7        6.41       44.14     34.41 o 
   9  17  -7       69.16       99.35     34.35 o 
  10  17  -7       58.72       46.65     32.98 o 
  11  17  -7       69.14      221.89     71.72 o 
  12  17  -7       25.62      110.85     52.43 o 
   0  18  -7       68.37       55.43    525.79 o 
   1  18  -7       34.64      115.34    275.63 o 
   2  18  -7       11.58       60.85     38.50 o 
   3  18  -7       56.51       19.47     35.51 o 
   4  18  -7       29.07       85.91     41.28 o 
   5  18  -7       63.62       69.00     29.92 o 
   6  18  -7        8.11       34.84     28.80 o 
   7  18  -7       77.67      136.91     34.25 o 
   8  18  -7       60.47       80.41     33.30 o 
   9  18  -7       51.23       37.10     33.06 o 
  10  18  -7       26.00       76.53     35.41 o 
  11  18  -7       35.00       18.75     42.92 o 
   1  19  -7       77.56       26.96    287.61 o 
   2  19  -7       74.58      -19.47    232.19 o 
   3  19  -7       10.49       27.37     36.98 o 
   4  19  -7       37.24       34.58     37.00 o 
   5  19  -7       65.85       85.39     42.88 o 
   6  19  -7       37.98       -7.46     35.87 o 
   7  19  -7        8.60       16.15     28.02 o 
   8  19  -7       16.69       41.02     30.62 o 
   9  19  -7       10.95       18.15     32.33 o 
  10  19  -7       19.20       -5.16     30.63 o 
   0  20  -7      139.00      131.82    311.58 o 
   1  20  -7       13.07      -59.92    233.69 o 
   2  20  -7        8.16       37.45    241.18 o 
   3  20  -7       45.06      116.27     45.57 o 
   4  20  -7       39.94       16.45     35.68 o 
   5  20  -7       44.00       84.09     48.68 o 
   6  20  -7       12.42       15.16     35.88 o 
   7  20  -7        3.42       18.13     43.32 o 
   8  20  -7       24.89      -22.47     40.03 o 
   9  20  -7       30.56        5.23     31.09 o 
   1  21  -7       54.02       98.87    284.62 o 
   2  21  -7       13.31       23.97    302.59 o 
   3  21  -7       22.51        8.99    299.60 o 
   4  21  -7       23.54       24.71     38.86 o 
   5  21  -7       19.12       43.22     35.89 o 
   6  21  -7       12.64      211.93    105.61 o 
   7  21  -7       24.16      -22.86     40.04 o 
   8  21  -7        9.08       47.21     49.43 o 
   0  22  -7       26.44      -38.95    332.55 o 
   1  22  -7       23.45      -38.95    320.57 o 
   2  22  -7        0.10       35.95    311.58 o 
   3  22  -7       43.07       74.90    599.19 o 
   4  22  -7        4.50      -19.30     38.87 o 
   5  22  -7        0.15       56.74     47.80 o 
   6  22  -7       16.73        8.76     42.86 o 
   7  22  -7        7.76       32.16     44.83 o 
   1  23  -7       11.41        0.00    329.56 o 
   2  23  -7       19.93       32.96    626.16 o 
   3  23  -7       64.76      145.30    648.63 o 
   4  23  -7      149.60      193.24    662.11 o 
   5  23  -7        7.69       37.93     60.67 o 
   0  24  -7       57.45       37.45    352.03 o 
   1  24  -7       46.76      173.77    660.61 o 
   2  24  -7        0.33       40.45    660.61 o 
   3  24  -7        1.89       55.43    668.10 o 
   0   0  -6     1129.52     1228.35    125.83 o 
   2   0  -6     1150.68     1082.31     75.69 o 
   4   0  -6      221.80      223.05     28.07 o 
   6   0  -6      750.22      696.50     54.81 o 
   8   0  -6       35.25       38.95     32.96 o 
  10   0  -6      284.59      208.22     50.93 o 
  12   0  -6       34.65       41.94     40.45 o 
  14   0  -6       52.11       58.42     43.44 o 
  16   0  -6       86.40      103.36     46.44 o 
  18   0  -6       19.83      106.36     50.93 o 
   1   1  -6      793.10      716.26     40.63 o 
   2   1  -6       65.49       79.69     17.08 o 
   3   1  -6      136.23      141.46     16.64 o 
   4   1  -6      669.83      605.98     35.88 o 
   5   1  -6      419.58      462.99     34.94 o 
   6   1  -6      336.21      342.78     29.98 o 
   7   1  -6      127.18      165.68     30.06 o 
   8   1  -6      383.01      342.34     41.31 o 
   9   1  -6       54.54       57.49     25.36 o 
  10   1  -6       53.88       59.70     28.54 o 
  11   1  -6       42.41       67.41     41.19 o 
  12   1  -6       29.27       31.74     28.36 o 
  13   1  -6       56.69       81.86     55.43 o 
  14   1  -6       79.87      123.83     38.95 o 
  15   1  -6       15.74      -13.16     29.11 o 
  16   1  -6        5.27      -13.48     28.60 o 
  17   1  -6       23.82      -20.06     29.96 o 
  18   1  -6        0.25       -0.30     33.85 o 
   0   2  -6      445.01      454.33     41.83 o 
   1   2  -6      232.49      233.32     20.73 o 
   2   2  -6      484.16      480.25     30.10 o 
   3   2  -6      602.61      550.37     33.80 o 
   4   2  -6      113.06       92.92     22.91 o 
   5   2  -6      502.68      521.12     31.43 o 
   6   2  -6      413.95      414.79     43.39 o 
   7   2  -6       61.63       73.40     24.29 o 
   8   2  -6       14.53      -11.18     20.63 o 
   9   2  -6        6.04       16.88     23.67 o 
  10   2  -6       28.20        8.25     35.95 o 
  11   2  -6        3.65       21.57     41.19 o 
  12   2  -6       11.85      -24.88     24.88 o 
  13   2  -6       74.04       84.67     31.23 o 
  14   2  -6       11.07        2.94     56.17 o 
  15   2  -6       43.51       59.53     35.95 o 
  16   2  -6       13.07       76.18     38.20 o 
  17   2  -6        6.32       12.91     36.70 o 
  18   2  -6        3.32       29.42     61.42 o 
   1   3  -6      119.25      143.84     16.79 o 
   2   3  -6      241.27      288.13     21.92 o 
   3   3  -6      171.03      173.04     18.16 o 
   4   3  -6      252.68      239.34     25.18 o 
   5   3  -6       56.48       33.38     17.82 o 
   6   3  -6       14.87       15.72     12.88 o 
   7   3  -6      214.55      227.55     34.91 o 
   8   3  -6       14.86       18.55     22.17 o 
   9   3  -6       82.67       69.88     26.87 o 
  10   3  -6      104.68      125.65     31.78 o 
  11   3  -6       62.13       59.95     28.05 o 
  12   3  -6       85.25       54.94     29.00 o 
  13   3  -6      122.66       76.11     30.17 o 
  14   3  -6       78.69       44.45     29.11 o 
  15   3  -6       44.95       66.13     41.19 o 
  16   3  -6       27.91       32.03     30.66 o 
  17   3  -6       34.92       63.66     31.78 o 
  18   3  -6        0.58       -7.20     32.96 o 
   0   4  -6     1824.28     1633.11    110.16 o 
   1   4  -6      288.42      328.69     23.02 o 
   2   4  -6      247.68      297.24     29.57 o 
   3   4  -6      706.45      711.41     46.11 o 
   4   4  -6      165.77      158.67     22.27 o 
   5   4  -6      258.19      221.85     24.67 o 
   6   4  -6      279.61      286.45     28.20 o 
   7   4  -6      190.15      241.20     34.32 o 
   8   4  -6       90.76      122.80     29.66 o 
   9   4  -6      216.01      225.38     36.44 o 
  10   4  -6      356.50      386.35     48.68 o 
  11   4  -6       42.69       90.04     30.06 o 
  12   4  -6        6.01       -0.28     25.94 o 
  13   4  -6       43.98       47.68     30.50 o 
  14   4  -6       24.46       70.82     53.18 o 
  15   4  -6       51.13      103.04     34.41 o 
  16   4  -6       88.66      126.52     35.47 o 
  17   4  -6        8.29      -12.04     30.50 o 
  18   4  -6       34.61        4.12     31.72 o 
   1   5  -6       40.34      107.96     24.22 o 
   2   5  -6     4504.58     4121.62    169.30 o 
   3   5  -6     1213.42     1088.90     62.13 o 
   4   5  -6      658.24      636.24     36.37 o 
   5   5  -6       29.42       49.20     17.36 o 
   6   5  -6      188.56      137.69     39.70 o 
   7   5  -6      377.25      471.19     44.49 o 
   8   5  -6      242.09      258.01     37.03 o 
   9   5  -6      609.18      714.10     64.02 o 
  10   5  -6      243.18      318.21     60.67 o 
  11   5  -6       35.28       54.88     55.43 o 
  12   5  -6       78.70       85.94     31.13 o 
  13   5  -6       58.65       84.80     30.91 o 
  14   5  -6       10.93       32.96     29.66 o 
  15   5  -6       42.49       79.04     31.72 o 
  16   5  -6       36.88       78.74     31.72 o 
  17   5  -6        0.76       25.31     29.15 o 
  18   5  -6        6.32       29.96     32.19 o 
   0   6  -6      580.04      666.20     52.96 o 
   1   6  -6      528.61      645.12     34.85 o 
   2   6  -6      613.20      679.60     79.49 o 
   3   6  -6     2198.12     2050.28    237.40 o 
   4   6  -6      960.65      999.19     50.34 o 
   5   6  -6     1138.36     1120.75     61.73 o 
   6   6  -6      431.66      518.11     47.08 o 
   7   6  -6       95.27      186.59     49.43 o 
   8   6  -6      436.59      544.56     50.31 o 
   9   6  -6      189.48      226.15     35.47 o 
  10   6  -6      105.20      159.84     34.12 o 
  11   6  -6       90.71      110.24     32.96 o 
  12   6  -6       28.96       25.44     27.94 o 
  13   6  -6       16.35      -16.07     44.19 o 
  14   6  -6      131.60      135.70     35.83 o 
  15   6  -6      112.40       71.85     32.38 o 
  16   6  -6       81.83       44.23     40.45 o 
  17   6  -6       15.03       24.10     29.84 o 
  18   6  -6       16.80       41.48     33.83 o 
   1   7  -6      153.60      172.17     17.70 o 
   2   7  -6     1288.42     1205.09     58.72 o 
   3   7  -6      598.56      649.27     35.98 o 
   4   7  -6      125.28      130.70     29.62 o 
   5   7  -6      150.69      148.36     49.06 o 
   6   7  -6      388.85      361.52    112.04 o 
   7   7  -6     1038.39     1001.82    247.59 o 
   8   7  -6      153.24      193.05     32.96 o 
   9   7  -6      691.62      562.52     58.23 o 
  10   7  -6      247.08      310.14     41.15 o 
  11   7  -6       95.46      118.37     31.98 o 
  12   7  -6        7.32      -25.55     25.55 o 
  13   7  -6       34.31        1.91     28.77 o 
  14   7  -6       19.03       19.93     41.94 o 
  15   7  -6       18.82      -24.50     26.87 o 
  16   7  -6        3.38        3.31     30.06 o 
  17   7  -6        1.43      -32.96     32.96 o 
  18   7  -6        4.10        7.15     32.29 o 
   0   8  -6      138.55      143.59     24.23 o 
   1   8  -6       37.43       79.80     16.97 o 
   2   8  -6       57.08       70.55     14.55 o 
   3   8  -6      654.36      640.28     37.81 o 
   4   8  -6        4.99       15.79     14.27 o 
   5   8  -6       80.00      101.89     25.26 o 
   6   8  -6       83.87       68.74     24.78 o 
   7   8  -6      181.36      226.75     54.15 o 
   8   8  -6      311.52      302.15     40.45 o 
   9   8  -6      131.34      192.19     33.35 o 
  10   8  -6       17.77       48.51     41.19 o 
  11   8  -6      142.21      151.08     67.41 o 
  12   8  -6       16.99        6.71     26.42 o 
  13   8  -6        7.55       15.87     27.48 o 
  14   8  -6       28.87       18.55     29.11 o 
  15   8  -6       40.20       16.83     31.23 o 
  16   8  -6        7.92       -4.44     30.50 o 
  17   8  -6       17.15       -8.99     82.39 o 
  18   8  -6        4.97       88.25     42.69 o 
   1   9  -6      404.56      421.14     27.94 o 
   2   9  -6      237.39      241.17     25.51 o 
   3   9  -6      150.23      178.62     21.95 o 
   4   9  -6      817.88      789.34     64.18 o 
   5   9  -6      437.74      462.09     44.12 o 
   6   9  -6      125.74      162.09     30.35 o 
   7   9  -6       56.18       56.14     25.26 o 
   8   9  -6      649.43      688.04     62.96 o 
   9   9  -6       65.92       97.46     30.05 o 
  10   9  -6       26.12       27.93     26.99 o 
  11   9  -6       26.92       49.82     28.36 o 
  12   9  -6        4.20       11.98     26.87 o 
  13   9  -6       16.55      -23.97     62.92 o 
  14   9  -6       26.75       53.93     31.30 o 
  15   9  -6       19.49       33.06     40.45 o 
  16   9  -6        4.40      -28.65     36.70 o 
  17   9  -6        9.11       28.98     31.67 o 
   0  10  -6     1284.92     1248.51     82.75 o 
   1  10  -6      165.65      208.88     19.91 o 
   2  10  -6      126.83       93.67     26.44 o 
   3  10  -6       25.37       46.17     20.32 o 
   4  10  -6      542.32      612.35     62.77 o 
   5  10  -6      281.61      305.50     44.86 o 
   6  10  -6      241.06      308.71     37.89 o 
   7  10  -6       10.81       37.04     23.17 o 
   8  10  -6      158.95      152.88     33.68 o 
   9  10  -6        6.54       31.93     25.05 o 
  10  10  -6       78.49       63.38     27.72 o 
  11  10  -6       15.35      201.95    153.54 o 
  12  10  -6       70.59       23.01     43.44 o 
  13  10  -6        1.00       15.06     27.70 o 
  14  10  -6       27.37       48.62     29.84 o 
  15  10  -6        0.51       17.18     31.57 o 
  16  10  -6        0.99      -27.51     28.43 o 
  17  10  -6        0.77       24.14     32.19 o 
   1  11  -6      355.35      378.90     26.83 o 
   2  11  -6      432.81      481.68     58.18 o 
   3  11  -6      224.38      280.58     33.73 o 
   4  11  -6      336.48      362.12     40.44 o 
   5  11  -6      210.69      224.22     33.65 o 
   6  11  -6      223.69      230.92     35.29 o 
   7  11  -6      189.13      225.74     39.08 o 
   8  11  -6       28.26       69.64     26.92 o 
   9  11  -6       10.40       54.43     37.19 o 
  10  11  -6       52.68      110.67     42.33 o 
  11  11  -6       86.82      121.09     32.21 o 
  12  11  -6       13.64       12.84     27.28 o 
  13  11  -6      167.29      178.74     54.68 o 
  14  11  -6        0.75      -27.48     27.48 o 
  15  11  -6        4.37        1.99     32.21 o 
  16  11  -6       31.28       57.25     33.45 o 
  17  11  -6       27.27      117.14     86.13 o 
   0  12  -6      154.78      137.43     25.87 o 
   1  12  -6      128.43      162.21     18.04 o 
   2  12  -6       93.89       82.02     23.75 o 
   3  12  -6      122.46      114.96     26.16 o 
   4  12  -6      258.21      225.06     35.75 o 
   5  12  -6       54.75       79.36     24.40 o 
   6  12  -6      551.38      509.63     47.83 o 
   7  12  -6       87.93      104.02     27.18 o 
   8  12  -6       56.44       88.67     28.31 o 
   9  12  -6       97.07      174.09     33.73 o 
  10  12  -6       25.86       46.50     27.24 o 
  11  12  -6       28.02       15.60     27.87 o 
  12  12  -6       19.65      -14.49     25.13 o 
  13  12  -6        3.70       10.25     29.51 o 
  14  12  -6       12.40       56.54     30.91 o 
  15  12  -6       24.47       59.44     33.05 o 
  16  12  -6        5.10       64.06     32.67 o 
   1  13  -6      113.78      129.59     19.99 o 
   2  13  -6       76.44       97.19     24.82 o 
   3  13  -6        5.31       11.04     19.66 o 
   4  13  -6       42.86       78.09     24.23 o 
   5  13  -6       67.53       42.30     23.25 o 
   6  13  -6       16.64      -13.34     25.04 o 
   7  13  -6        7.41       10.33     22.56 o 
   8  13  -6       95.14       47.86     25.70 o 
   9  13  -6       27.88       48.91     26.20 o 
  10  13  -6       36.66        5.92     26.78 o 
  11  13  -6        0.60       42.58     27.44 o 
  12  13  -6       37.60       22.66     31.03 o 
  13  13  -6       25.27       27.22     29.56 o 
  14  13  -6        2.64       -3.69     30.50 o 
  15  13  -6       14.18        8.78     44.94 o 
  16  13  -6        3.87       35.88     33.85 o 
   0  14  -6      333.20      394.45     54.84 o 
   1  14  -6      144.67      187.56     29.99 o 
   2  14  -6       71.57       91.29     30.03 o 
   3  14  -6      188.63      187.48     30.06 o 
   4  14  -6      163.02      198.14     31.30 o 
   5  14  -6       26.81       41.01     23.18 o 
   6  14  -6       37.54       42.14     24.31 o 
   7  14  -6       12.73        7.97     22.72 o 
   8  14  -6       16.07       54.67     25.88 o 
   9  14  -6        0.22       11.70     25.31 o 
  10  14  -6       82.69      121.49     32.22 o 
  11  14  -6       46.57       31.05     28.49 o 
  12  14  -6       11.20       43.20     28.96 o 
  13  14  -6       11.41       28.27     30.45 o 
  14  14  -6       18.18       53.78     31.51 o 
  15  14  -6       44.68       23.89     34.45 o 
  16  14  -6        7.58       65.91     46.44 o 
   1  15  -6       54.28       66.53     30.92 o 
   2  15  -6      332.95      374.59     51.57 o 
   3  15  -6       55.84       47.45     22.13 o 
   4  15  -6      276.03      287.52     63.18 o 
   5  15  -6        1.38        2.07     19.93 o 
   6  15  -6      121.42      176.61     43.04 o 
   7  15  -6       50.46       99.73     30.09 o 
   8  15  -6      149.94      140.65     31.63 o 
   9  15  -6       30.93       72.11     30.52 o 
  10  15  -6       27.27       19.96     26.80 o 
  11  15  -6        5.49       19.96     29.07 o 
  12  15  -6       33.13       40.06     29.39 o 
  13  15  -6       84.46       87.34     32.94 o 
  14  15  -6        0.85       21.19     37.02 o 
  15  15  -6       40.31       61.31     33.97 o 
   0  16  -6      329.00      387.73     72.65 o 
   1  16  -6       96.62       51.68     32.74 o 
   2  16  -6        9.26       26.54     28.20 o 
   3  16  -6      113.95      138.74     28.92 o 
   4  16  -6       51.37       32.65     23.63 o 
   5  16  -6      135.37      123.21     33.28 o 
   6  16  -6       37.73       37.17     31.00 o 
   7  16  -6       56.81       61.33     34.98 o 
   8  16  -6        7.66       -5.46     23.65 o 
   9  16  -6       95.33       88.93     31.40 o 
  10  16  -6       34.03       37.08     28.72 o 
  11  16  -6       14.30       -1.50     26.96 o 
  12  16  -6       35.52       23.45     29.80 o 
  13  16  -6       20.88       25.63     30.33 o 
  14  16  -6       17.24       72.89     32.98 o 
  15  16  -6        6.54      113.05     53.18 o 
   1  17  -6      136.68      121.71     37.17 o 
   2  17  -6       39.23       15.92     28.18 o 
   3  17  -6      109.62      133.31     37.29 o 
   4  17  -6      114.54      117.56     36.89 o 
   5  17  -6        9.96      -20.77     20.77 o 
   6  17  -6      123.88      123.68     30.92 o 
   7  17  -6        0.33      -23.10     23.10 o 
   8  17  -6       69.52       61.59     27.65 o 
   9  17  -6       61.90      104.74     32.22 o 
  10  17  -6       58.02       52.05     29.35 o 
  11  17  -6        7.92       47.85     30.03 o 
  12  17  -6        5.68      -27.14     27.14 o 
  13  17  -6        7.74      -20.78     28.40 o 
  14  17  -6       31.74        7.67     31.53 o 
   0  18  -6      210.62      139.31    429.92 o 
   1  18  -6      109.53      151.79     39.80 o 
   2  18  -6       80.04       83.75     35.06 o 
   3  18  -6       56.24      100.03     34.34 o 
   4  18  -6      149.76      143.14     43.21 o 
   5  18  -6       62.73       41.40     25.50 o 
   6  18  -6      101.06      127.08     33.84 o 
   7  18  -6       28.09       14.41     24.26 o 
   8  18  -6      101.83       40.73     33.12 o 
   9  18  -6       18.17       -8.85     26.23 o 
  10  18  -6       12.98        9.55     25.90 o 
  11  18  -6       45.92       63.40     30.88 o 
  12  18  -6        5.88        4.26     28.33 o 
  13  18  -6       10.72       27.98     30.90 o 
  14  18  -6       55.85       37.99     43.35 o 
   1  19  -6      144.85      136.32     38.29 o 
   2  19  -6      146.61      135.15     39.79 o 
   3  19  -6       69.45      125.69     38.95 o 
   4  19  -6       30.36        3.20     31.37 o 
   5  19  -6       41.18       36.11     32.87 o 
   6  19  -6       32.85      -12.88     36.70 o 
   7  19  -6       45.22       79.09     31.14 o 
   8  19  -6        9.59       40.09     28.91 o 
   9  19  -6       17.74       11.83     27.63 o 
  10  19  -6       80.85       81.16     31.45 o 
  11  19  -6       23.04       18.68     29.47 o 
  12  19  -6       24.77       81.04     42.40 o 
  13  19  -6      103.61       92.33     37.40 o 
   0  20  -6       44.93       17.98    465.87 o 
   1  20  -6       55.85       81.02    201.05 o 
   2  20  -6       19.69       32.79     32.40 o 
   3  20  -6      104.82      142.64     47.94 o 
   4  20  -6       64.32      130.04     42.62 o 
   5  20  -6      127.56      211.43     75.65 o 
   6  20  -6      109.98      143.18     65.16 o 
   7  20  -6       55.62      123.90     41.79 o 
   8  20  -6       67.13      117.64     58.42 o 
   9  20  -6       35.57       50.64     36.30 o 
  10  20  -6       71.01       66.22     31.08 o 
  11  20  -6        0.76       21.29     29.31 o 
  12  20  -6       54.80       10.89     32.25 o 
  13  20  -6        3.14       -5.99     38.95 o 
   1  21  -6        3.02       33.56    209.57 o 
   2  21  -6      117.65      120.83     42.81 o 
   3  21  -6       57.68       63.41     37.01 o 
   4  21  -6        6.56       -4.49     31.18 o 
   5  21  -6      116.50      120.83     43.28 o 
   6  21  -6       46.42       20.56     32.89 o 
   7  21  -6       45.16       71.44     47.73 o 
   8  21  -6       33.71      -18.15     44.19 o 
   9  21  -6        5.45       33.82     41.82 o 
  10  21  -6       20.11       35.64     45.68 o 
  11  21  -6       50.11      136.75     59.92 o 
  12  21  -6        3.33       41.94    668.10 o 
   0  22  -6       30.61       43.44    226.20 o 
   1  22  -6       55.22       95.33    217.74 o 
   2  22  -6       16.27       -5.42    258.41 o 
   3  22  -6      123.32      199.01     47.73 o 
   4  22  -6       58.12       36.96     35.86 o 
   5  22  -6       17.73       16.99     34.37 o 
   6  22  -6       15.75       65.47     39.89 o 
   7  22  -6      108.18       67.08     40.02 o 
   8  22  -6       44.77       74.16     43.31 o 
   9  22  -6        8.99       28.00     45.70 o 
  10  22  -6       40.01      106.97     55.20 o 
  11  22  -6        5.83      -19.47    307.09 o 
   1  23  -6        1.63       -0.49    186.08 o 
   2  23  -6      121.00      136.14    269.41 o 
   3  23  -6       37.44       78.38     38.44 o 
   4  23  -6        3.05        8.05     34.11 o 
   5  23  -6        9.26       13.41     37.06 o 
   6  23  -6       35.41       10.29     35.87 o 
   7  23  -6       22.44       -0.21     37.37 o 
   8  23  -6        4.17       14.50     39.97 o 
   9  23  -6       31.36       -8.61     43.33 o 
  10  23  -6       95.19      114.23     62.17 o 
   0  24  -6        8.37       25.47    310.08 o 
   1  24  -6       47.29        2.45    178.70 o 
   2  24  -6       10.70       51.21    182.70 o 
   3  24  -6       26.14       43.48     51.68 o 
   4  24  -6       68.03       75.69     42.93 o 
   5  24  -6       97.19      237.56     52.20 o 
   6  24  -6       66.24       87.09     43.32 o 
   7  24  -6        1.00       26.46     41.53 o 
   8  24  -6       14.16       10.89     41.85 o 
   9  24  -6       63.45       62.17     48.83 o 
   1  25  -6       66.71       27.80    264.16 o 
   2  25  -6       23.41       49.47    427.12 o 
   3  25  -6      110.87       89.88    602.19 o 
   4  25  -6       21.42       18.08     41.84 o 
   5  25  -6       10.62       36.47     38.52 o 
   6  25  -6       24.54        9.39     38.62 o 
   7  25  -6       10.60       54.92     44.82 o 
   8  25  -6        7.91       61.84     45.95 o 
   0  26  -6      209.93      304.09    635.14 o 
   1  26  -6       16.43       18.96    440.50 o 
   2  26  -6       55.18       21.52    444.08 o 
   3  26  -6        4.03        5.99    271.13 o 
   4  26  -6        1.71       73.35     40.02 o 
   5  26  -6       25.53       59.16     43.33 o 
   6  26  -6       29.84       30.64     43.34 o 
   1  27  -6       45.49       86.88    260.59 o 
   2  27  -6       27.67       40.91    265.80 o 
   0   0  -5     2226.72     2082.20    191.74 o 
   2   0  -5      165.31      201.50     24.72 o 
   4   0  -5      566.34      534.45     63.66 o 
   6   0  -5      630.47      568.79     43.89 o 
   8   0  -5      131.96      139.31     37.45 o 
  10   0  -5      879.10      754.98     86.88 o 
  12   0  -5       54.10        3.00     34.45 o 
  14   0  -5        5.46       22.47     37.45 o 
  16   0  -5      133.48      238.18     53.93 o 
  18   0  -5        3.44       44.94     43.44 o 
   1   1  -5      619.24      592.69     32.76 o 
   2   1  -5     1111.71      986.20     48.86 o 
   3   1  -5      314.64      280.13     19.73 o 
   4   1  -5      795.45      764.07     46.32 o 
   5   1  -5      414.54      420.24     30.04 o 
   6   1  -5      301.62      314.05     20.84 o 
   7   1  -5      179.86      254.38     39.48 o 
   8   1  -5      225.04      192.46     31.23 o 
   9   1  -5        1.18       18.18     19.40 o 
  10   1  -5       33.15       12.32     21.11 o 
  11   1  -5       92.10       81.84     36.70 o 
  12   1  -5       88.63       68.16     27.54 o 
  13   1  -5        7.88      -22.76     22.76 o 
  14   1  -5        4.86       15.35     25.94 o 
  15   1  -5       20.85       33.10     27.48 o 
  16   1  -5       83.36      137.07     33.90 o 
  17   1  -5       32.33       46.28     29.60 o 
  18   1  -5      106.16      101.64     44.19 o 
  19   1  -5        7.64       22.20     31.72 o 
  20   1  -5       29.39        3.00     43.44 o 
   0   2  -5      193.88      198.42     23.82 o 
   1   2  -5       49.46       50.17     11.89 o 
   2   2  -5      318.46      318.64     22.58 o 
   3   2  -5      478.49      475.09     27.81 o 
   4   2  -5      427.00      422.38     25.78 o 
   5   2  -5        8.46        5.67      7.35 o 
   6   2  -5      118.48      141.74     14.10 o 
   7   2  -5      123.13      130.04     24.19 o 
   8   2  -5       77.17       96.27     51.68 o 
   9   2  -5       12.99       26.56     30.71 o 
  10   2  -5      103.24       90.69     25.36 o 
  11   2  -5        4.04       11.44     38.20 o 
  12   2  -5      123.06      229.46     35.47 o 
  13   2  -5        1.90       23.64     24.72 o 
  14   2  -5       26.50       67.38     27.94 o 
  15   2  -5      178.68      226.70     53.18 o 
  16   2  -5        0.13       32.47     29.11 o 
  17   2  -5      234.46      191.44     37.03 o 
  18   2  -5        6.01       19.24     47.19 o 
  19   2  -5       91.75       79.18     33.85 o 
  20   2  -5        2.14       97.37     52.43 o 
   1   3  -5      133.62      154.89     16.69 o 
   2   3  -5      812.26      841.62     42.18 o 
   3   3  -5      283.35      271.90     22.95 o 
   4   3  -5      321.97      319.08     20.97 o 
   5   3  -5      147.62      159.06     15.03 o 
   6   3  -5       31.56       16.20     12.37 o 
   7   3  -5       55.72       73.41     21.01 o 
   8   3  -5      355.33      304.81     36.14 o 
   9   3  -5      197.98      230.66     32.55 o 
  10   3  -5       17.98        9.74     21.18 o 
  11   3  -5      243.48      379.98     61.42 o 
  12   3  -5       45.66       49.43     25.42 o 
  13   3  -5       47.98       37.59     27.48 o 
  14   3  -5        0.91      -22.00     42.69 o 
  15   3  -5        7.70       40.64     27.94 o 
  16   3  -5       20.90       39.40     28.05 o 
  17   3  -5       15.19       21.80     38.20 o 
  18   3  -5        8.78       19.63     31.23 o 
  19   3  -5       14.64       14.98     43.44 o 
  20   3  -5       11.34      -16.48     44.94 o 
   0   4  -5      102.91      100.57     19.07 o 
   1   4  -5      392.03      391.79     33.65 o 
   2   4  -5       90.96      104.16     12.68 o 
   3   4  -5      591.78      544.52     36.18 o 
   4   4  -5       81.36       80.26     11.68 o 
   5   4  -5      111.24      143.86     25.48 o 
   6   4  -5      745.22      692.73     55.28 o 
   7   4  -5      205.47      212.69     28.95 o 
   8   4  -5       74.66       89.51     23.17 o 
   9   4  -5      121.45      120.72     26.27 o 
  10   4  -5      334.48      322.29     44.54 o 
  11   4  -5       86.06      123.50     42.69 o 
  12   4  -5      250.13      254.85     37.59 o 
  13   4  -5      200.49      210.27     35.47 o 
  14   4  -5       15.54       10.30     25.94 o 
  15   4  -5       25.18       38.20     28.60 o 
  16   4  -5        1.50       91.48     31.57 o 
  17   4  -5       69.05       75.85     31.46 o 
  18   4  -5       21.68       21.72     33.70 o 
  19   4  -5        9.97       16.48     38.95 o 
  20   4  -5        7.47       14.98     46.44 o 
   1   5  -5      774.85      764.16     39.11 o 
   2   5  -5       21.93       30.80      9.35 o 
   3   5  -5      174.20      203.19     35.15 o 
   4   5  -5      358.58      352.90     27.93 o 
   5   5  -5      311.86      362.51     28.61 o 
   6   5  -5       78.77       63.50     20.54 o 
   7   5  -5      356.87      380.13     38.19 o 
   8   5  -5      353.54      377.49     40.22 o 
   9   5  -5      153.51      147.44     28.36 o 
  10   5  -5       51.13       64.02     23.73 o 
  11   5  -5      460.89      497.34    139.82 o 
  12   5  -5       37.61       86.62     48.68 o 
  13   5  -5       10.64       24.73     26.99 o 
  14   5  -5       18.76       -1.75     25.36 o 
  15   5  -5       68.90       68.11     30.50 o 
  16   5  -5       18.46      -24.45     26.42 o 
  17   5  -5       45.05       26.15     28.77 o 
  18   5  -5       90.64      120.57     82.39 o 
  19   5  -5       24.44       11.98     41.94 o 
  20   5  -5       17.92       86.88     50.93 o 
   0   6  -5     2530.47     2427.77    151.24 o 
   1   6  -5      302.35      333.62     23.77 o 
   2   6  -5      435.33      428.87     40.00 o 
   3   6  -5      395.84      445.40     40.64 o 
   4   6  -5      963.92      917.87     90.45 o 
   5   6  -5      645.00      585.91     47.35 o 
   6   6  -5      587.78      616.88    129.65 o 
   7   6  -5       29.13       31.89     18.46 o 
   8   6  -5      196.79      272.09     67.66 o 
   9   6  -5      109.79      144.21     28.38 o 
  10   6  -5       61.13       67.46     24.19 o 
  11   6  -5      303.69      355.76     70.08 o 
  12   6  -5      503.75      442.08     49.05 o 
  13   6  -5       60.70       69.74     28.54 o 
  14   6  -5       17.29       39.17     28.05 o 
  15   6  -5      111.70       73.53     35.20 o 
  16   6  -5        1.48       35.01     30.06 o 
  17   6  -5        6.07       76.75     41.19 o 
  18   6  -5        3.49      -29.96     41.94 o 
  19   6  -5       25.03       47.94     44.94 o 
  20   6  -5        1.01      -44.94     44.94 o 
   1   7  -5     2318.77     1988.28    190.71 o 
   2   7  -5      772.82      815.72     53.86 o 
   3   7  -5      962.16      861.17     44.52 o 
   4   7  -5     1324.13     1217.13     57.61 o 
   5   7  -5      901.88      805.00    143.21 o 
   6   7  -5      857.54      926.24     63.66 o 
   7   7  -5      206.98      268.49     32.55 o 
   8   7  -5      619.09      751.22     82.44 o 
   9   7  -5      216.28      272.85     35.13 o 
  10   7  -5      205.34      221.02     43.62 o 
  11   7  -5       41.00       70.46     26.14 o 
  12   7  -5      506.87      454.90     49.78 o 
  13   7  -5      456.06      495.84     61.43 o 
  14   7  -5       77.95       76.40     29.96 o 
  15   7  -5       15.73       56.66     29.43 o 
  16   7  -5       99.99       65.63     50.93 o 
  17   7  -5       84.32       28.62     71.90 o 
  18   7  -5       76.10       76.40     43.44 o 
  19   7  -5       43.87       16.48     47.94 o 
  20   7  -5        2.77       23.97     47.94 o 
   0   8  -5      702.94      681.42     73.48 o 
   1   8  -5      191.27      199.73     17.10 o 
   2   8  -5      211.34      208.50     21.39 o 
   3   8  -5       54.38       61.30     11.96 o 
   4   8  -5      156.53      173.97     19.55 o 
   5   8  -5      309.90      316.40     34.01 o 
   6   8  -5      637.59      670.63     50.96 o 
   7   8  -5      703.44      628.02     53.18 o 
   8   8  -5      136.67      164.52     27.90 o 
   9   8  -5      466.57      474.59     47.57 o 
  10   8  -5       94.58      108.00     34.99 o 
  11   8  -5      695.45      653.53     57.88 o 
  12   8  -5      100.12      131.32     30.07 o 
  13   8  -5      253.79      277.10     53.67 o 
  14   8  -5       76.70      110.34     36.60 o 
  15   8  -5       25.33      105.50     32.10 o 
  16   8  -5       52.76       60.93     31.13 o 
  17   8  -5        1.34       13.93     29.84 o 
  18   8  -5       39.28      -11.98     37.45 o 
  19   8  -5        9.74       65.91     52.43 o 
   1   9  -5      191.39      212.95     18.24 o 
   2   9  -5      219.31      229.44     21.59 o 
   3   9  -5      519.15      539.12     30.56 o 
   4   9  -5      163.56      157.93     28.32 o 
   5   9  -5       74.51       89.25     20.26 o 
   6   9  -5      150.71      181.91     27.91 o 
   7   9  -5      403.29      411.81     51.58 o 
   8   9  -5      635.69      638.21     53.26 o 
   9   9  -5       84.31       97.09     25.12 o 
  10   9  -5      810.83      858.95     87.00 o 
  11   9  -5      204.07      290.79     38.53 o 
  12   9  -5      352.14      313.82     60.55 o 
  13   9  -5      192.81      193.95     35.34 o 
  14   9  -5       28.33       38.73     26.81 o 
  15   9  -5       69.36        7.44     27.91 o 
  16   9  -5       11.72      -13.57     26.87 o 
  17   9  -5       45.44       37.78     31.13 o 
  18   9  -5        5.39       73.40     47.94 o 
  19   9  -5       87.48       10.49     46.44 o 
   0  10  -5      225.04      245.32     27.92 o 
   1  10  -5      348.36      347.49     22.96 o 
   2  10  -5      687.14      585.83     32.82 o 
   3  10  -5      402.65      397.40     29.94 o 
   4  10  -5      632.23      616.24     55.21 o 
   5  10  -5      280.03      280.42     33.12 o 
   6  10  -5     1093.24      907.60    104.12 o 
   7  10  -5      310.27      334.34     36.07 o 
   8  10  -5       81.07       33.90     24.58 o 
   9  10  -5       18.81       43.67     22.11 o 
  10  10  -5       85.52      110.90     28.44 o 
  11  10  -5       55.58       68.45     26.35 o 
  12  10  -5       29.59       96.63     28.91 o 
  13  10  -5       77.36      103.02     30.09 o 
  14  10  -5       11.75       15.66     26.25 o 
  15  10  -5       11.51       -9.68     25.58 o 
  16  10  -5       35.16       65.36     28.38 o 
  17  10  -5       33.86       77.90     44.94 o 
  18  10  -5        5.64       23.97     46.44 o 
  19  10  -5        6.90       -3.00     43.44 o 
   1  11  -5      184.37      191.08     17.09 o 
   2  11  -5       63.21       45.29     13.10 o 
   3  11  -5       61.65       86.53     15.31 o 
   4  11  -5      133.53      130.54     23.53 o 
   5  11  -5       71.77       84.94     22.94 o 
   6  11  -5       86.29      111.87     24.51 o 
   7  11  -5        6.87       -3.17     17.43 o 
   8  11  -5      174.57      198.29     32.26 o 
   9  11  -5       82.38       97.72     26.92 o 
  10  11  -5       57.14       64.38     25.10 o 
  11  11  -5        7.77      -26.29     29.50 o 
  12  11  -5       25.45       67.03     27.98 o 
  13  11  -5      113.19      151.75     32.45 o 
  14  11  -5       72.98       90.06     29.99 o 
  15  11  -5       61.99       79.67     31.17 o 
  16  11  -5       19.24       34.13     29.26 o 
  17  11  -5       25.03       62.29     48.70 o 
  18  11  -5        0.79      -13.48     43.44 o 
  19  11  -5       10.02      -25.47     44.94 o 
   0  12  -5      488.56      478.69     42.04 o 
   1  12  -5      260.89      323.21     26.24 o 
   2  12  -5      299.40      333.59     39.05 o 
   3  12  -5      230.06      224.59     22.39 o 
   4  12  -5      777.77      759.48     67.09 o 
   5  12  -5       11.19       -4.24     16.83 o 
   6  12  -5      605.92      595.07     50.66 o 
   7  12  -5      318.13      319.40     37.76 o 
   8  12  -5       13.93       94.79     23.25 o 
   9  12  -5       64.32       83.39     24.30 o 
  10  12  -5      119.69      113.67     29.34 o 
  11  12  -5       82.65      110.44     29.35 o 
  12  12  -5      113.67      159.52     51.02 o 
  13  12  -5        6.11       16.13     25.89 o 
  14  12  -5       39.54       29.55     26.38 o 
  15  12  -5        2.33       36.63     28.95 o 
  16  12  -5        4.55      108.16     49.23 o 
  17  12  -5        4.41       40.27     47.02 o 
  18  12  -5        2.80       -2.26     49.28 o 
   1  13  -5      524.58      580.40     77.06 o 
   2  13  -5      703.12      665.02     51.07 o 
   3  13  -5       82.45       71.22     19.97 o 
   4  13  -5      319.89      394.57     42.94 o 
   5  13  -5       73.22       72.49     22.11 o 
   6  13  -5       95.04      120.22     25.34 o 
   7  13  -5      255.57      342.56     38.93 o 
   8  13  -5      679.27      698.64     88.84 o 
   9  13  -5       30.89       23.66     24.63 o 
  10  13  -5       22.58       19.27     23.64 o 
  11  13  -5        5.72       -2.30     23.49 o 
  12  13  -5       48.12       49.28     26.01 o 
  13  13  -5        3.99        7.30     25.51 o 
  14  13  -5       45.94       37.13     27.65 o 
  15  13  -5        8.35      -16.75     26.38 o 
  16  13  -5        7.51       34.02     44.80 o 
  17  13  -5       13.24        6.29     49.27 o 
  18  13  -5        8.37       -1.50     50.28 o 
   0  14  -5      421.84      474.56     85.39 o 
   1  14  -5      459.04      492.75     33.53 o 
   2  14  -5       52.47       55.56     15.07 o 
   3  14  -5      403.57      443.64     40.65 o 
   4  14  -5      274.07      384.07     72.87 o 
   5  14  -5      129.97      191.96     52.66 o 
   6  14  -5       35.72       75.05     26.52 o 
   7  14  -5      413.87      447.27     43.13 o 
   8  14  -5       52.46       56.94     23.77 o 
   9  14  -5       73.61      132.21     28.92 o 
  10  14  -5       13.88        9.38     22.13 o 
  11  14  -5       53.59       83.14     42.19 o 
  12  14  -5       23.42       65.73     28.00 o 
  13  14  -5       39.65       99.33     33.30 o 
  14  14  -5       44.38       70.36     30.70 o 
  15  14  -5        1.29      -25.05     25.05 o 
  16  14  -5        3.57      -41.69     41.83 o 
  17  14  -5        5.29       32.32     49.29 o 
  18  14  -5        6.80       12.62     50.02 o 
   1  15  -5      656.02      659.87     74.27 o 
   2  15  -5      119.57      117.17     18.10 o 
   3  15  -5      448.81      471.50     86.94 o 
   4  15  -5       31.76       57.04     22.12 o 
   5  15  -5       72.69       55.42     21.76 o 
   6  15  -5      177.76      214.33     31.10 o 
   7  15  -5       11.29       -8.82     19.46 o 
   8  15  -5        5.35      -20.53     20.53 o 
   9  15  -5        1.24      -25.43     25.43 o 
  10  15  -5      211.96      249.25     53.45 o 
  11  15  -5        8.42      -14.23     23.19 o 
  12  15  -5       17.49       39.69     25.51 o 
  13  15  -5        0.80      -21.44     25.23 o 
  14  15  -5       26.09       33.55     27.47 o 
  15  15  -5       10.45        7.60     41.32 o 
  16  15  -5        2.71        0.99     44.43 o 
  17  15  -5       25.45       35.73     50.77 o 
   0  16  -5     2041.94     1913.85    169.40 o 
   1  16  -5       12.73       30.29     23.66 o 
   2  16  -5      173.13      119.24     31.90 o 
   3  16  -5        3.48       -8.78     20.82 o 
   4  16  -5      648.47      629.54     52.36 o 
   5  16  -5       70.04       72.06     22.57 o 
   6  16  -5     1042.84     1134.05     92.17 o 
   7  16  -5      192.96      231.62     32.18 o 
   8  16  -5      334.88      425.16     42.15 o 
   9  16  -5        9.64       39.72     25.89 o 
  10  16  -5      144.57      183.26     48.49 o 
  11  16  -5       39.32       30.90     26.37 o 
  12  16  -5       16.23       56.68     35.25 o 
  13  16  -5       27.88       41.22     28.76 o 
  14  16  -5       43.04       57.35     30.02 o 
  15  16  -5       10.72        9.31     44.81 o 
  16  16  -5       25.48       37.36    105.61 o 
  17  16  -5        8.67      -22.98     48.87 o 
   1  17  -5      637.79      578.75     68.04 o 
   2  17  -5     1058.21     1072.50    138.39 o 
   3  17  -5       71.77       81.63     29.76 o 
   4  17  -5      128.90      144.89     36.69 o 
   5  17  -5      283.35      309.42     55.94 o 
   6  17  -5      499.70      509.15     56.45 o 
   7  17  -5      165.96      204.50     45.32 o 
   8  17  -5      196.95      205.91     49.59 o 
   9  17  -5       38.16       41.38     24.70 o 
  10  17  -5      211.13      246.50     64.81 o 
  11  17  -5       33.69       68.02     38.28 o 
  12  17  -5      190.96      191.77     36.52 o 
  13  17  -5        1.69       -1.65     26.80 o 
  14  17  -5       34.92       11.45     29.47 o 
  15  17  -5        6.49      -36.43     53.18 o 
  16  17  -5       30.00      131.26     67.41 o 
   0  18  -5     1857.37     1587.62    537.03 o 
   1  18  -5      517.36      419.84     55.41 o 
   2  18  -5       21.71       25.70     25.20 o 
   3  18  -5       95.96       71.09     30.70 o 
   4  18  -5      241.17      252.67     43.84 o 
   5  18  -5      185.51      194.94     63.66 o 
   6  18  -5      274.00      334.38     42.80 o 
   7  18  -5      205.79      254.13     35.83 o 
   8  18  -5      252.96      238.26     35.96 o 
   9  18  -5       12.15       11.85     23.70 o 
  10  18  -5       86.68      113.21     55.99 o 
  11  18  -5      340.86      306.32     90.56 o 
  12  18  -5       43.26       50.46     28.32 o 
  13  18  -5       72.11      121.08     33.29 o 
  14  18  -5       11.40       66.05     47.77 o 
  15  18  -5       11.72      -43.12     58.42 o 
  16  18  -5       21.05       -7.22     47.82 o 
   1  19  -5      293.36      280.13     43.79 o 
   2  19  -5      200.98      161.12     39.74 o 
   3  19  -5      149.16      175.79     39.12 o 
   4  19  -5        5.45       36.16     28.38 o 
   5  19  -5      149.31      129.91     37.28 o 
   6  19  -5      489.50      423.96     64.34 o 
   7  19  -5      123.87      112.64     41.14 o 
   8  19  -5      178.41      289.02     83.89 o 
   9  19  -5      256.60      234.99     37.39 o 
  10  19  -5       89.01       68.32     28.38 o 
  11  19  -5       18.73       16.78     26.45 o 
  12  19  -5      104.17      163.67     34.05 o 
  13  19  -5        7.71       23.52     28.96 o 
  14  19  -5      105.74      137.53     77.90 o 
  15  19  -5       25.44      -35.55     45.97 o 
   0  20  -5      443.38      458.53     62.30 o 
   1  20  -5        3.47        8.45     25.07 o 
   2  20  -5       68.83       48.24     28.32 o 
   3  20  -5       64.67       57.27     29.28 o 
   4  20  -5      149.51       92.15     36.83 o 
   5  20  -5      429.64      412.95     62.71 o 
   6  20  -5      235.24      186.25     58.42 o 
   7  20  -5       46.81       98.48     36.83 o 
   8  20  -5       12.08       49.23     36.74 o 
   9  20  -5       20.07       80.79     58.42 o 
  10  20  -5       26.63       49.48     38.40 o 
  11  20  -5       59.66       49.27     40.34 o 
  12  20  -5        3.57      -25.47     26.75 o 
  13  20  -5        7.94       -6.62     44.26 o 
  14  20  -5        7.69       28.48     47.17 o 
  15  20  -5       20.27      -20.97    281.62 o 
   1  21  -5       31.98       89.89     32.27 o 
   2  21  -5      103.65      149.24     36.58 o 
   3  21  -5      117.03      101.33     63.68 o 
   4  21  -5      170.89      221.08     56.17 o 
   5  21  -5       43.85       11.15     29.67 o 
   6  21  -5        4.99       25.35     29.65 o 
   7  21  -5       79.68       73.97     37.32 o 
   8  21  -5      131.46      132.99     44.74 o 
   9  21  -5       20.64       82.39     38.42 o 
  10  21  -5       45.33      120.25     65.16 o 
  11  21  -5       44.44       80.46     82.39 o 
  12  21  -5       24.35       73.84     45.76 o 
  13  21  -5        6.00        2.56     43.33 o 
  14  21  -5        0.01       22.47    645.63 o 
   0  22  -5      143.23      145.30    437.41 o 
   1  22  -5      151.77      141.23     39.81 o 
   2  22  -5       33.81       35.86     29.66 o 
   3  22  -5       50.17       49.80     33.63 o 
   4  22  -5       21.36       10.87     28.16 o 
   5  22  -5       10.51       35.16     31.38 o 
   6  22  -5       23.99       -7.44     31.12 o 
   7  22  -5       91.95      131.83     39.82 o 
   8  22  -5        4.18       42.13     38.82 o 
   9  22  -5       58.00       68.39     44.77 o 
  10  22  -5        6.86       88.38     71.90 o 
  11  22  -5        4.25       15.52     44.31 o 
  12  22  -5       28.75       36.73     47.80 o 
  13  22  -5       77.44       50.93     50.78 o 
   1  23  -5       58.54      110.00     38.99 o 
   2  23  -5       19.00       34.88     31.31 o 
   3  23  -5       11.68       12.82     29.43 o 
   4  23  -5       17.10       31.86     31.19 o 
   5  23  -5       72.75       86.98     39.87 o 
   6  23  -5        8.41      -10.31     32.88 o 
   7  23  -5       11.81       22.88     34.37 o 
   8  23  -5       83.22      130.70     47.00 o 
   9  23  -5       24.53      -24.11     32.89 o 
  10  23  -5       35.41       56.56     44.30 o 
  11  23  -5       44.68       55.36     47.79 o 
  12  23  -5        5.61      137.05     67.41 o 
   0  24  -5       72.51       89.88    275.63 o 
   1  24  -5        7.50       15.28    212.73 o 
   2  24  -5        2.16       -8.84     26.70 o 
   3  24  -5        9.80       20.66     31.20 o 
   4  24  -5        4.29       10.40     34.36 o 
   5  24  -5       54.83      121.64     46.44 o 
   6  24  -5       11.14       56.92     35.56 o 
   7  24  -5       23.07       29.67     35.62 o 
   8  24  -5       30.06       46.81     34.38 o 
   9  24  -5       24.58       44.03     40.07 o 
  10  24  -5       51.72       30.77     43.33 o 
  11  24  -5       18.96      156.12     62.17 o 
  12  24  -5        5.40       -3.00    347.53 o 
   1  25  -5       33.64       14.98    234.14 o 
   2  25  -5       34.54       84.96     38.07 o 
   3  25  -5        6.70       -2.72     29.63 o 
   4  25  -5        5.62        1.17     32.70 o 
   5  25  -5        6.30       39.06     37.35 o 
   6  25  -5        2.20        1.13     34.38 o 
   7  25  -5       31.35       78.84     37.04 o 
   8  25  -5        4.87       52.02     71.15 o 
   9  25  -5       21.12       88.02     47.77 o 
  10  25  -5       11.22       -1.08     44.82 o 
   0  26  -5       66.53      112.35    533.28 o 
   1  26  -5       12.63       34.52    226.37 o 
   2  26  -5       50.55       28.71    271.90 o 
   3  26  -5        6.12       27.52     34.11 o 
   4  26  -5       70.82       71.60     37.35 o 
   5  26  -5       63.72       46.01     37.06 o 
   6  26  -5       49.01       51.66     37.14 o 
   7  26  -5       21.69       95.54     43.31 o 
   8  26  -5       33.54        3.13     38.55 o 
   9  26  -5        2.54       47.59     46.30 o 
   1  27  -5       73.98       38.46    204.21 o 
   2  27  -5      183.05      153.93    244.75 o 
   3  27  -5       44.89      144.15     44.30 o 
   4  27  -5        1.37      -11.30     35.66 o 
   5  27  -5       41.96       96.12     40.35 o 
   6  27  -5        7.75       50.36     38.86 o 
   7  27  -5       10.61       14.94     40.11 o 
   8  27  -5        0.89       -0.57     41.85 o 
   0  28  -5       40.62        0.00    599.19 o 
   1  28  -5       30.61       49.37    427.40 o 
   2  28  -5       12.84       24.52    433.04 o 
   3  28  -5       82.47       80.88    431.67 o 
   4  28  -5       10.28       50.33     37.04 o 
   5  28  -5        3.21       17.18     38.49 o 
   6  28  -5        2.91       39.67     40.36 o 
   7  28  -5        7.91       26.96     41.94 o 
   1  29  -5       32.08       71.04    197.53 o 
   2  29  -5       19.50       14.79    203.88 o 
   3  29  -5       12.93       25.47    325.06 o 
   4  29  -5       56.62       59.92     40.45 o 
   5  29  -5       76.43       74.90     43.44 o 
   0   0  -4     4850.21     5033.22    456.88 o 
   2   0  -4      370.01      432.57     33.79 o 
   4   0  -4     2076.43     2026.75    105.45 o 
   6   0  -4     1978.48     1998.58    116.68 o 
   8   0  -4      226.96      282.08     40.45 o 
  10   0  -4      272.91      310.36     48.47 o 
  12   0  -4       22.67       52.35     31.18 o 
  14   0  -4       39.96       25.47     34.45 o 
  16   0  -4       11.81       -5.99     35.95 o 
  18   0  -4       16.73       34.45     44.94 o 
   1   1  -4     1882.37     1858.41     79.49 o 
   2   1  -4     1444.68     1416.21     59.29 o 
   3   1  -4      780.18      756.27     41.32 o 
   4   1  -4      446.91      449.27     29.11 o 
   5   1  -4      413.28      406.10     22.60 o 
   6   1  -4      292.99      324.28     19.67 o 
   7   1  -4      598.43      576.33     44.96 o 
   8   1  -4      328.61      339.55     34.08 o 
   9   1  -4       37.01       14.70     16.27 o 
  10   1  -4      348.40      293.54     48.93 o 
  11   1  -4       33.22       36.98     22.06 o 
  12   1  -4      249.87      298.28     35.69 o 
  13   1  -4        8.60      -13.40     22.17 o 
  14   1  -4       52.06       45.61     24.88 o 
  15   1  -4        2.67       -2.50     23.67 o 
  16   1  -4        0.74        9.78     25.94 o 
  17   1  -4       19.92      -14.98     26.48 o 
  18   1  -4       14.53      -26.96     26.96 o 
  19   1  -4       55.29      115.34     49.43 o 
   0   2  -4      243.13      282.57     25.94 o 
   1   2  -4      799.94      779.89     38.03 o 
   2   2  -4      466.15      453.06     24.46 o 
   3   2  -4      633.29      661.80     37.72 o 
   4   2  -4      118.85       96.27     10.97 o 
   5   2  -4      976.80     1024.58     52.68 o 
   6   2  -4      239.70      277.58     20.77 o 
   7   2  -4      462.39      459.03     29.37 o 
   8   2  -4       66.34       65.73     17.77 o 
   9   2  -4      305.31      358.15     38.87 o 
  10   2  -4       68.09       59.00     22.14 o 
  11   2  -4       63.32       68.26     22.06 o 
  12   2  -4       64.25       83.32     23.47 o 
  13   2  -4        1.16       -2.44     21.12 o 
  14   2  -4       11.95        9.80     22.69 o 
  15   2  -4        6.14       10.79     25.94 o 
  16   2  -4        8.64       16.57     25.36 o 
  17   2  -4        0.84       24.92     29.96 o 
  18   2  -4        5.64      -26.42     26.42 o 
  19   2  -4        2.69        1.50     44.94 o 
   1   3  -4     1370.86     1323.30     59.34 o 
   2   3  -4     1388.72     1383.09     65.19 o 
   3   3  -4       93.09      124.00     11.82 o 
   4   3  -4      498.85      522.91     27.24 o 
   5   3  -4      364.79      399.87     26.47 o 
   6   3  -4      387.62      404.56     26.69 o 
   7   3  -4      164.70      177.46     20.12 o 
   8   3  -4      896.33      875.43     64.04 o 
   9   3  -4       81.78       54.21     19.48 o 
  10   3  -4      284.00      317.40     92.47 o 
  11   3  -4       34.84       36.32     20.04 o 
  12   3  -4       45.74       46.77     23.38 o 
  13   3  -4       27.68       -4.85     26.92 o 
  14   3  -4       34.98       15.79     24.80 o 
  15   3  -4       46.10       36.45     24.81 o 
  16   3  -4      127.22      167.44     33.85 o 
  17   3  -4        2.48        0.72     26.42 o 
  18   3  -4        1.64       26.96     41.94 o 
  19   3  -4       61.66      157.29     52.43 o 
   0   4  -4     7917.52     8120.70    368.98 o 
   1   4  -4      205.25      232.83     16.02 o 
   2   4  -4        7.00       15.71      6.58 o 
   3   4  -4      497.71      531.01     64.64 o 
   4   4  -4     1356.12     1361.87    112.63 o 
   5   4  -4      764.63      749.60     71.99 o 
   6   4  -4      244.93      258.58     44.97 o 
   7   4  -4      813.48      791.47    213.49 o 
   8   4  -4      116.03      132.76     47.89 o 
   9   4  -4      462.16      405.66     85.51 o 
  10   4  -4        8.28       -4.28     17.07 o 
  11   4  -4      117.39      138.92     34.86 o 
  12   4  -4       51.29       50.51     22.56 o 
  13   4  -4      138.76      175.51     30.56 o 
  14   4  -4       10.36       51.02     24.29 o 
  15   4  -4       33.02       29.21     25.74 o 
  16   4  -4       43.21       63.42     28.20 o 
  17   4  -4       38.00       56.00     31.46 o 
  18   4  -4        2.85       56.92     46.44 o 
  19   4  -4        2.76       25.47     40.45 o 
  20   4  -4       24.42       97.37     50.93 o 
   1   5  -4     4395.39     4357.85    143.02 o 
   2   5  -4      526.62      538.88     33.07 o 
   3   5  -4      909.45      890.77     42.06 o 
   4   5  -4     1365.13     1436.94     64.33 o 
   5   5  -4      539.96      563.27     34.08 o 
   6   5  -4      204.24      222.60     19.31 o 
   7   5  -4      804.65      743.55     56.01 o 
   8   5  -4      617.81      608.42     48.24 o 
   9   5  -4       29.70       43.07     18.98 o 
  10   5  -4      183.54      169.03     26.87 o 
  11   5  -4       43.98       40.31     22.98 o 
  12   5  -4       37.16       28.94     22.66 o 
  13   5  -4       47.50       73.65     24.29 o 
  14   5  -4      174.40      226.08     33.20 o 
  15   5  -4       19.10       -0.05     30.02 o 
  16   5  -4        2.55      -15.31     24.52 o 
  17   5  -4       83.92       59.45     30.10 o 
  18   5  -4        6.24        3.00     41.94 o 
  19   5  -4        3.39       14.98     44.94 o 
  20   5  -4        2.85      101.86     49.43 o 
   0   6  -4     1587.01     1867.16    104.38 o 
   1   6  -4      536.74      536.92     28.46 o 
   2   6  -4      955.92     1028.17     64.38 o 
   3   6  -4      507.06      509.66     44.61 o 
   4   6  -4      506.92      513.79     27.89 o 
   5   6  -4      131.50      166.66     17.10 o 
   6   6  -4      260.28      301.69     22.55 o 
   7   6  -4      830.80      772.00     85.22 o 
   8   6  -4      510.35      491.79     41.88 o 
   9   6  -4      312.79      327.00     34.55 o 
  10   6  -4       69.55       86.75     22.65 o 
  11   6  -4      577.89      508.10     49.62 o 
  12   6  -4      263.01      258.87     35.18 o 
  13   6  -4      200.36      218.97     35.72 o 
  14   6  -4      114.98       61.41     27.54 o 
  15   6  -4      147.15      156.71     33.22 o 
  16   6  -4      108.58      124.88     33.41 o 
  17   6  -4       55.84       57.76     29.54 o 
  18   6  -4       10.44       35.25     43.94 o 
  19   6  -4       12.34       49.43     44.94 o 
  20   6  -4        2.81      -41.94     41.94 o 
   1   7  -4      793.98      830.39     47.42 o 
   2   7  -4     2287.78     2224.83     97.06 o 
   3   7  -4      614.60      625.45     32.48 o 
   4   7  -4      189.61      213.87     18.18 o 
   5   7  -4      191.94      209.12     18.42 o 
   6   7  -4       84.39      131.44     20.99 o 
   7   7  -4      231.78      273.42     29.39 o 
   8   7  -4      947.28     1006.17     68.15 o 
   9   7  -4       42.87       64.60     24.32 o 
  10   7  -4       72.27      113.30     23.70 o 
  11   7  -4        1.97       31.81     27.98 o 
  12   7  -4      244.55      296.67     37.26 o 
  13   7  -4       89.29      128.26     35.53 o 
  14   7  -4      142.14      158.32     29.96 o 
  15   7  -4       32.56       63.47     27.62 o 
  16   7  -4       61.55       64.84     36.12 o 
  17   7  -4       10.46       -8.14     38.80 o 
  18   7  -4       59.01      126.06     45.38 o 
  19   7  -4        9.92       54.21     47.75 o 
  20   7  -4       20.02      -44.94     44.94 o 
   0   8  -4     1710.86     1756.32    103.90 o 
   1   8  -4       62.60       51.49      9.20 o 
   2   8  -4      319.20      343.14     20.04 o 
   3   8  -4       59.38       60.76     11.88 o 
   4   8  -4      441.09      471.24     30.96 o 
   5   8  -4      817.95      785.34     45.79 o 
   6   8  -4      214.47      248.01     29.15 o 
   7   8  -4      183.37      175.88     25.63 o 
   8   8  -4      677.35      614.59     50.79 o 
   9   8  -4      287.12      266.28     54.64 o 
  10   8  -4      294.78      324.87     46.56 o 
  11   8  -4      107.83       48.31     23.39 o 
  12   8  -4       60.76      108.32     26.37 o 
  13   8  -4       26.00       26.28     24.17 o 
  14   8  -4      101.76       75.92     28.36 o 
  15   8  -4      231.34      202.14     34.77 o 
  16   8  -4       36.80       39.04     27.75 o 
  17   8  -4       20.60       29.84     41.77 o 
  18   8  -4       45.67       42.05     41.16 o 
  19   8  -4       37.76       57.78     46.28 o 
  20   8  -4        3.77       41.87     46.30 o 
  21   8  -4       20.06       86.88     52.43 o 
   1   9  -4     1198.74     1173.43     77.64 o 
   2   9  -4       48.78       56.47      9.58 o 
   3   9  -4      431.09      423.25     28.66 o 
   4   9  -4      374.37      385.84     26.64 o 
   5   9  -4      388.25      359.40     25.83 o 
   6   9  -4       72.50      110.52     26.76 o 
   7   9  -4       60.84       83.98     19.51 o 
   8   9  -4      153.60      191.71     39.54 o 
   9   9  -4      112.15      126.87     23.14 o 
  10   9  -4       10.82       21.90     18.29 o 
  11   9  -4       47.04       45.37     22.68 o 
  12   9  -4       35.92       59.69     23.03 o 
  13   9  -4       37.00       19.48     23.00 o 
  14   9  -4      110.73      183.34     40.74 o 
  15   9  -4      275.54      263.45     37.44 o 
  16   9  -4       61.10       42.07     28.79 o 
  17   9  -4        3.64      -13.97     38.82 o 
  18   9  -4       39.55       95.86     48.22 o 
  19   9  -4        8.11       43.52     48.68 o 
  20   9  -4       50.87       25.91     44.82 o 
   0  10  -4       87.07       88.72     15.77 o 
   1  10  -4      851.44      770.67     75.14 o 
   2  10  -4       36.56       29.34     10.03 o 
   3  10  -4      390.74      397.44     27.36 o 
   4  10  -4       98.19      134.80     23.34 o 
   5  10  -4       79.47       64.42     17.86 o 
   6  10  -4      783.54      731.33     56.72 o 
   7  10  -4      257.30      339.54     40.13 o 
   8  10  -4       97.71      115.78     22.32 o 
   9  10  -4      246.58      260.47     48.33 o 
  10  10  -4      591.55      538.24     49.10 o 
  11  10  -4      125.55      150.16     26.13 o 
  12  10  -4      721.85      723.73     58.68 o 
  13  10  -4      160.40      199.25     52.61 o 
  14  10  -4        0.68       19.53     27.91 o 
  15  10  -4      146.95      170.71     33.15 o 
  16  10  -4      117.10      134.35     43.82 o 
  17  10  -4       50.91       14.76     40.30 o 
  18  10  -4        2.85       33.50     59.92 o 
  19  10  -4        2.36       10.62     37.37 o 
  20  10  -4        3.24       42.31     47.79 o 
   1  11  -4      439.54      463.90     35.89 o 
   2  11  -4      168.71      186.09     29.84 o 
   3  11  -4      421.58      425.64     29.92 o 
   4  11  -4      153.19      158.26     16.61 o 
   5  11  -4      490.44      468.53     46.88 o 
   6  11  -4       13.01       39.70     16.82 o 
   7  11  -4       64.42       71.19     19.23 o 
   8  11  -4      224.77      251.98     31.52 o 
   9  11  -4      538.75      523.26     47.05 o 
  10  11  -4      112.90      140.97     26.87 o 
  11  11  -4       18.86       58.28     33.16 o 
  12  11  -4       53.86       50.76     23.13 o 
  13  11  -4       13.75       18.20     21.36 o 
  14  11  -4        4.79       41.51     25.49 o 
  15  11  -4       43.08       42.02     25.11 o 
  16  11  -4       64.71       54.44     42.47 o 
  17  11  -4        4.89       76.89     51.68 o 
  18  11  -4       38.97       46.18     44.78 o 
  19  11  -4        3.01       40.13     44.81 o 
  20  11  -4       34.08       70.98     49.27 o 
   0  12  -4     1086.28     1010.46     88.32 o 
   1  12  -4      231.36      274.00     26.84 o 
   2  12  -4      355.37      386.17     37.27 o 
   3  12  -4      463.52      488.06     31.98 o 
   4  12  -4      637.12      650.20     40.60 o 
   5  12  -4      154.69      188.30     28.85 o 
   6  12  -4      721.91      726.91     54.01 o 
   7  12  -4      214.13      267.33     51.01 o 
   8  12  -4      292.55      252.13     31.53 o 
   9  12  -4       22.92       33.19     18.93 o 
  10  12  -4      336.02      311.45     36.28 o 
  11  12  -4       98.61      131.05     26.91 o 
  12  12  -4       45.97       36.14     22.11 o 
  13  12  -4        5.28       29.29     23.85 o 
  14  12  -4       91.30       58.42     26.17 o 
  15  12  -4       41.95       44.20     26.57 o 
  16  12  -4       21.59        5.75     36.86 o 
  17  12  -4       29.79       37.69     44.76 o 
  18  12  -4        0.61       35.33     40.33 o 
  19  12  -4       30.82       31.92    125.08 o 
  20  12  -4       11.67       25.69     47.41 o 
   1  13  -4      231.80      295.51     36.44 o 
   2  13  -4     2441.64     2075.86    336.78 o 
   3  13  -4       19.49       15.65     10.10 o 
   4  13  -4      929.21      982.66     67.26 o 
   5  13  -4      208.61      224.02     71.90 o 
   6  13  -4      547.79      623.03     86.18 o 
   7  13  -4      790.59      742.96     57.08 o 
   8  13  -4      765.19      749.91     56.56 o 
   9  13  -4       35.49       34.31     18.96 o 
  10  13  -4       32.51       78.65     23.05 o 
  11  13  -4      422.95      497.96     59.11 o 
  12  13  -4      106.30      141.46     40.40 o 
  13  13  -4        9.75       16.65     22.57 o 
  14  13  -4       48.22       93.60     27.99 o 
  15  13  -4       79.21       52.22     41.75 o 
  16  13  -4       25.19       43.31     42.56 o 
  17  13  -4       21.38       37.15     46.25 o 
  18  13  -4       31.83       71.46     43.31 o 
  19  13  -4        2.16       31.70     49.28 o 
   0  14  -4      339.81      392.74     44.39 o 
   1  14  -4     1193.11     1094.43    172.44 o 
   2  14  -4      262.12      288.68     22.82 o 
   3  14  -4        7.87       16.66     10.92 o 
   4  14  -4      237.96      202.57     26.60 o 
   5  14  -4        7.15       10.70     16.27 o 
   6  14  -4     1221.48     1214.50     80.24 o 
   7  14  -4       87.74      110.63     38.79 o 
   8  14  -4        6.04       30.55     19.26 o 
   9  14  -4      272.02      350.89     69.12 o 
  10  14  -4      681.38      627.07     60.95 o 
  11  14  -4      137.90      126.60     39.73 o 
  12  14  -4       75.66       89.29     26.58 o 
  13  14  -4       66.66       70.03     28.16 o 
  14  14  -4       21.22       62.96     25.76 o 
  15  14  -4      122.26       58.94     38.81 o 
  16  14  -4       15.43      -32.96     47.19 o 
  17  14  -4       36.55      100.68     62.17 o 
  18  14  -4        6.31        7.29     41.83 o 
  19  14  -4        5.09      -17.27     44.83 o 
   1  15  -4      873.01      926.65    136.43 o 
   2  15  -4     1474.02     1363.98     87.72 o 
   3  15  -4     1254.32     1256.56     78.83 o 
   4  15  -4      770.28      786.58     57.07 o 
   5  15  -4     1586.99     1497.10    147.44 o 
   6  15  -4      189.04      209.37     28.12 o 
   7  15  -4     2037.68     1866.29    280.39 o 
   8  15  -4        4.84       20.59     19.37 o 
   9  15  -4      621.69      605.28     52.43 o 
  10  15  -4        2.99      -20.30     36.56 o 
  11  15  -4      126.39      194.75     42.02 o 
  12  15  -4       10.96       32.71     26.78 o 
  13  15  -4       42.72       16.91     23.64 o 
  14  15  -4       51.68       76.65     43.24 o 
  15  15  -4       84.95       39.31     41.78 o 
  16  15  -4       33.47       47.69     44.07 o 
  17  15  -4        0.93      -27.06     41.46 o 
  18  15  -4        9.89       -9.49     38.86 o 
  19  15  -4        4.43       49.69     47.80 o 
   0  16  -4     1192.86     1380.94    238.93 o 
   1  16  -4      352.16      331.39     40.12 o 
   2  16  -4      151.54      182.24     32.86 o 
   3  16  -4     1157.01     1132.74    185.44 o 
   4  16  -4      338.40      367.08     94.37 o 
   5  16  -4      672.14      631.55     50.68 o 
   6  16  -4      755.71      771.45    104.51 o 
   7  16  -4      314.17      327.29     36.80 o 
   8  16  -4      332.98      365.57     41.68 o 
   9  16  -4       90.75      119.73     31.40 o 
  10  16  -4       72.20      150.40     27.72 o 
  11  16  -4       65.32       50.70     25.37 o 
  12  16  -4        5.50      -14.07     22.03 o 
  13  16  -4      123.61      112.19     30.42 o 
  14  16  -4       49.36       79.62     53.18 o 
  15  16  -4       40.49       40.52     43.28 o 
  16  16  -4       18.91       51.05     40.45 o 
  17  16  -4       25.57      111.80     51.60 o 
  18  16  -4        7.31       24.40     47.79 o 
   1  17  -4      229.87      286.42     36.76 o 
   2  17  -4     1162.05     1144.64     83.89 o 
   3  17  -4      390.03      359.26     58.90 o 
   4  17  -4      710.98      652.88     75.48 o 
   5  17  -4       61.03      111.05     36.70 o 
   6  17  -4      220.72      206.49     43.07 o 
   7  17  -4      330.68      334.45     37.30 o 
   8  17  -4      170.69      222.39     30.20 o 
   9  17  -4      427.06      439.97     45.80 o 
  10  17  -4       14.19       -0.36     34.33 o 
  11  17  -4       50.66       88.94     27.10 o 
  12  17  -4       27.10       23.98     26.84 o 
  13  17  -4       77.47       47.12     26.18 o 
  14  17  -4        6.00       -1.17     41.79 o 
  15  17  -4       74.93       59.81     40.33 o 
  16  17  -4       34.09       20.67     42.76 o 
  17  17  -4        7.67       27.84     44.47 o 
  18  17  -4        7.52       40.35     46.32 o 
   0  18  -4      353.15      330.31     68.91 o 
   1  18  -4      233.01      262.83     38.27 o 
   2  18  -4        1.77       -5.37     13.93 o 
   3  18  -4       78.55       79.56     28.64 o 
   4  18  -4      276.98      312.12     66.66 o 
   5  18  -4      374.33      395.60     56.17 o 
   6  18  -4      193.50      182.39     41.03 o 
   7  18  -4       36.23       52.43     31.11 o 
   8  18  -4      227.24      230.83     99.62 o 
   9  18  -4      321.08      371.15     39.48 o 
  10  18  -4      316.29      332.45     40.74 o 
  11  18  -4       17.84       29.51     32.02 o 
  12  18  -4       17.05       14.26     24.05 o 
  13  18  -4       50.97       41.11     41.79 o 
  14  18  -4       68.67       35.02     40.32 o 
  15  18  -4        7.81       13.34     44.19 o 
  16  18  -4        4.07       25.59     47.77 o 
  17  18  -4       22.95       72.75     50.33 o 
   1  19  -4       65.19       56.46     26.10 o 
   2  19  -4      740.03      697.25     51.23 o 
   3  19  -4       33.60       43.49     25.13 o 
   4  19  -4      124.88      118.49     35.56 o 
   5  19  -4      147.92      135.29     36.80 o 
   6  19  -4       24.55       27.79     26.67 o 
   7  19  -4       94.39       87.94     35.26 o 
   8  19  -4       21.10       15.54     28.18 o 
   9  19  -4       18.51       29.38     32.60 o 
  10  19  -4      112.90       99.01     43.21 o 
  11  19  -4      123.87       88.42     47.94 o 
  12  19  -4       44.11       30.99     24.80 o 
  13  19  -4        9.32       21.75     37.35 o 
  14  19  -4        6.92        2.15     35.87 o 
  15  19  -4       53.17      -13.01     41.83 o 
  16  19  -4       13.98      -27.57     52.43 o 
  17  19  -4       29.79       37.52     50.36 o 
   0  20  -4       25.85       53.79     22.29 o 
   1  20  -4      234.74      235.92     28.52 o 
   2  20  -4      247.75      309.43     64.77 o 
   3  20  -4      898.87      882.55     88.96 o 
   4  20  -4       91.97      106.18     33.72 o 
   5  20  -4       69.22       91.46     35.77 o 
   6  20  -4      874.48     1016.99    218.71 o 
   7  20  -4      147.09      270.63     85.39 o 
   8  20  -4       39.53       70.80     46.44 o 
   9  20  -4       13.53      -16.34     29.65 o 
  10  20  -4       12.88       22.59     37.31 o 
  11  20  -4      134.82      154.57     70.41 o 
  12  20  -4       21.73       57.88     38.83 o 
  13  20  -4       80.13       97.13     46.26 o 
  14  20  -4        8.86        5.79     41.83 o 
  15  20  -4       77.22       30.39     46.30 o 
  16  20  -4       73.75      115.05     53.74 o 
   1  21  -4      417.13      384.21     44.11 o 
   2  21  -4      817.78      798.97    151.60 o 
   3  21  -4      377.40      454.45     56.79 o 
   4  21  -4      305.03      276.89     45.82 o 
   5  21  -4      499.41      546.57     69.32 o 
   6  21  -4       55.45       37.25     32.56 o 
   7  21  -4       36.28       10.32    183.50 o 
   8  21  -4       69.21      111.18     40.27 o 
   9  21  -4       60.73       46.91     37.33 o 
  10  21  -4        7.32       35.27     38.48 o 
  11  21  -4       36.76      117.57     45.34 o 
  12  21  -4       30.30       15.95     41.81 o 
  13  21  -4       16.89       -7.79     40.34 o 
  14  21  -4       52.01       45.20     46.30 o 
  15  21  -4       14.53       20.73     46.31 o 
  16  21  -4        5.53       13.48    674.09 o 
   0  22  -4      295.62      302.57     44.91 o 
   1  22  -4       30.70       26.10     25.20 o 
   2  22  -4       30.70       19.43     23.57 o 
   3  22  -4       55.13       73.38     31.25 o 
   4  22  -4       10.02       12.85     26.70 o 
   5  22  -4       54.93       35.24     29.63 o 
   6  22  -4       22.67       40.98     37.45 o 
   7  22  -4       81.86      109.14     64.41 o 
   8  22  -4       11.89       -8.37     32.67 o 
   9  22  -4       94.93       56.53     38.83 o 
  10  22  -4      187.87      301.95    170.77 o 
  11  22  -4      154.27      320.08     74.15 o 
  12  22  -4        2.18        3.21     35.87 o 
  13  22  -4        0.87       18.24     37.12 o 
  14  22  -4       17.66       12.31     45.91 o 
  15  22  -4       20.52       65.77     55.23 o 
   1  23  -4       50.72       29.80     28.32 o 
   2  23  -4       80.36       71.09     29.46 o 
   3  23  -4       76.94       75.27     32.08 o 
   4  23  -4      227.76      241.89     44.48 o 
   5  23  -4       27.50       43.12     31.36 o 
   6  23  -4       14.05        8.42     34.34 o 
   7  23  -4        0.02        6.92     29.60 o 
   8  23  -4       52.66       55.26     35.42 o 
   9  23  -4       39.52       60.12     38.83 o 
  10  23  -4       46.33      175.07     48.53 o 
  11  23  -4        4.84      119.27     66.66 o 
  12  23  -4       19.65       48.51     47.76 o 
  13  23  -4        6.39      -19.78     44.47 o 
  14  23  -4       27.66       43.64     45.98 o 
   0  24  -4      121.20      149.54     43.44 o 
   1  24  -4       68.51      114.34     33.57 o 
   2  24  -4       95.67       81.17     34.23 o 
   3  24  -4       97.08       70.82     33.93 o 
   4  24  -4       18.09       71.49     63.10 o 
   5  24  -4       48.33       42.32     31.14 o 
   6  24  -4       45.31       66.41     35.83 o 
   7  24  -4       20.44       -3.30     32.87 o 
   8  24  -4       12.85       29.56     35.52 o 
   9  24  -4       12.38       -0.97     35.64 o 
  10  24  -4        2.80       -1.23     82.39 o 
  11  24  -4       14.77       59.96     49.25 o 
  12  24  -4       31.31       16.82     42.99 o 
  13  24  -4       53.50      145.93     54.63 o 
   1  25  -4      184.01      137.58     36.96 o 
   2  25  -4       76.16       74.82     34.00 o 
   3  25  -4       63.91       93.67     33.81 o 
   4  25  -4       44.09       59.08     33.98 o 
   5  25  -4       23.23       47.65     34.06 o 
   6  25  -4       31.46       36.03     52.43 o 
   7  25  -4       14.95       67.07     36.95 o 
   8  25  -4      108.02      114.80     44.77 o 
   9  25  -4        5.22       62.92     56.17 o 
  10  25  -4       58.54       33.95     43.33 o 
  11  25  -4       28.76       88.53     47.80 o 
  12  25  -4       25.10       56.62    113.85 o 
   0  26  -4      183.93      124.33    272.63 o 
   1  26  -4       25.62        5.03     41.89 o 
   2  26  -4       59.35       67.68     32.55 o 
   3  26  -4       41.79       22.27     31.15 o 
   4  26  -4       29.65       30.37     32.81 o 
   5  26  -4       51.98       20.55     35.85 o 
   6  26  -4       96.70      117.67     42.50 o 
   7  26  -4       33.89       69.96     36.96 o 
   8  26  -4        4.19       10.83     32.89 o 
   9  26  -4        7.14        8.31     35.63 o 
  10  26  -4       42.68       48.58     41.85 o 
  11  26  -4        1.58       16.73     44.53 o 
   1  27  -4       90.60      127.21    218.21 o 
   2  27  -4       30.01       62.23     35.32 o 
   3  27  -4       29.78       21.78     31.19 o 
   4  27  -4       24.16      -12.76     29.77 o 
   5  27  -4       57.86       84.85     38.44 o 
   6  27  -4       21.15       11.98     38.84 o 
   7  27  -4       18.12       47.57     35.56 o 
   8  27  -4      120.93      208.43     57.67 o 
   9  27  -4       18.49       56.71     44.81 o 
  10  27  -4        7.49       -6.08     37.38 o 
   0  28  -4      430.21      512.31    260.65 o 
   1  28  -4        5.97       86.82    188.96 o 
   2  28  -4       16.40        6.45     29.66 o 
   3  28  -4       22.00       64.39     36.55 o 
   4  28  -4       62.46       66.19     43.44 o 
   5  28  -4       20.63        5.42     57.67 o 
   6  28  -4       46.19       47.00     53.18 o 
   7  28  -4       22.71       42.13     40.34 o 
   8  28  -4        0.76        5.56     40.00 o 
   9  28  -4       16.56       15.63     41.85 o 
   1  29  -4       21.28       22.41    410.97 o 
   2  29  -4       44.74      -10.65    235.98 o 
   3  29  -4       18.42       -4.68     34.21 o 
   4  29  -4        1.52      -10.42     32.90 o 
   5  29  -4       45.74       43.12     32.90 o 
   6  29  -4       12.96       -3.20     34.19 o 
   7  29  -4       35.59       27.15     40.36 o 
   8  29  -4        1.92       58.31     41.47 o 
   0  30  -4       90.06      118.34    275.63 o 
   1  30  -4       16.24      -39.82    212.10 o 
   2  30  -4       14.69        1.63    206.86 o 
   3  30  -4       31.65       25.10     37.01 o 
   4  30  -4       10.81       34.68     37.17 o 
   5  30  -4       18.20       47.91     38.87 o 
   6  30  -4       53.61      143.89     49.28 o 
   7  30  -4       46.21      119.84     49.43 o 
   1  31  -4        6.57      -12.61    463.41 o 
   2  31  -4       84.32       52.54    465.46 o 
   3  31  -4       24.32       33.10    259.91 o 
   4  31  -4       39.96       45.98     38.59 o 
   5  31  -4        5.87       14.98     40.45 o 
   0   0  -3        8.43       28.46     13.48 o 
   2   0  -3      159.04      155.76     16.66 o 
   4   0  -3      778.20      823.62     51.62 o 
   6   0  -3      846.75      817.57     65.55 o 
   8   0  -3     2070.59     1932.44    199.98 o 
  10   0  -3      143.13      143.34     30.99 o 
  12   0  -3      360.68      333.33    149.05 o 
  14   0  -3        6.27        9.61     29.79 o 
  16   0  -3       26.71      -18.09     29.86 o 
  18   0  -3       18.71       -3.00    414.94 o 
   1   1  -3      264.59      283.00     15.98 o 
   2   1  -3     1884.95     1880.09     74.95 o 
   3   1  -3     1272.87     1277.90     53.29 o 
   4   1  -3     4180.77     4093.77    121.37 o 
   5   1  -3      742.85      746.28     33.70 o 
   6   1  -3     2188.02     2089.83    110.92 o 
   7   1  -3     1007.09      970.69     59.26 o 
   8   1  -3      846.16      823.89     55.51 o 
   9   1  -3     1367.37     1406.32    163.46 o 
  10   1  -3       90.71      108.69     25.75 o 
  11   1  -3      163.39      176.57     25.03 o 
  12   1  -3       14.63       23.51     18.92 o 
  13   1  -3      248.75      279.23     46.27 o 
  14   1  -3       24.68       41.42     23.08 o 
  15   1  -3       20.21       27.39     22.89 o 
  16   1  -3        5.81       -5.63     22.01 o 
  17   1  -3       41.21       22.78     25.91 o 
  18   1  -3       34.42       53.19     47.94 o 
  19   1  -3        1.08        4.49    453.89 o 
   0   2  -3     4411.89     4174.86    260.57 o 
   1   2  -3      341.51      354.15     19.43 o 
   2   2  -3      829.84      838.35     42.22 o 
   3   2  -3      247.35      289.63     16.73 o 
   4   2  -3     1860.42     1874.58     79.84 o 
   5   2  -3     1032.95     1046.69     50.13 o 
   6   2  -3     3225.34     3017.53    213.73 o 
   7   2  -3      215.99      259.33     28.38 o 
   8   2  -3     1172.17     1166.42    212.69 o 
   9   2  -3      211.51      215.44     25.90 o 
  10   2  -3      868.23      940.97     62.53 o 
  11   2  -3      441.69      464.15     37.80 o 
  12   2  -3      294.21      324.69     33.76 o 
  13   2  -3      260.12      258.42     31.34 o 
  14   2  -3      165.96      193.93     31.78 o 
  15   2  -3      145.00      136.35     28.85 o 
  16   2  -3       50.99      109.37     27.86 o 
  17   2  -3       17.96        7.41     25.10 o 
  18   2  -3        1.81        6.03     38.78 o 
  19   2  -3        1.31        3.00    482.35 o 
  20   2  -3        0.01       23.97    537.78 o 
   1   3  -3     1729.42     1625.94    148.18 o 
   2   3  -3     6720.13     6676.34    340.47 o 
   3   3  -3      311.99      329.46     29.49 o 
   4   3  -3      272.33      319.16     31.15 o 
   5   3  -3     1544.07     1503.74     74.58 o 
   6   3  -3      609.07      561.38     66.70 o 
   7   3  -3      230.37      238.91     24.63 o 
   8   3  -3      176.70      195.36     23.32 o 
   9   3  -3     1123.59     1329.42     75.66 o 
  10   3  -3      169.04      219.68     25.94 o 
  11   3  -3      192.33      210.87     26.01 o 
  12   3  -3      272.27      236.87     34.59 o 
  13   3  -3      295.40      303.90     34.32 o 
  14   3  -3      130.52      176.64     28.85 o 
  15   3  -3      139.23      132.43     28.02 o 
  16   3  -3       34.41       30.52     24.04 o 
  17   3  -3        1.28      129.61     79.39 o 
  18   3  -3        6.86       79.43     43.24 o 
  19   3  -3        4.55       10.49    491.34 o 
  20   3  -3       24.63       -1.50    542.27 o 
  21   3  -3        1.20      -22.47    230.69 o 
   0   4  -3     5040.15     4748.57    226.62 o 
   1   4  -3     9512.43     8813.37    341.32 o 
   2   4  -3     1224.94     1302.82     57.21 o 
   3   4  -3     9519.40     9557.13    272.48 o 
   4   4  -3     1706.36     1718.27     71.34 o 
   5   4  -3     1300.56     1184.42    101.56 o 
   6   4  -3      403.17      456.82     26.44 o 
   7   4  -3      510.38      474.25     37.72 o 
   8   4  -3      738.81      835.12     73.51 o 
   9   4  -3      132.70      124.76     20.76 o 
  10   4  -3       74.21       98.22     20.25 o 
  11   4  -3      131.62      141.03     23.67 o 
  12   4  -3        5.45      -16.76     16.76 o 
  13   4  -3       29.96       23.41     19.46 o 
  14   4  -3      294.73      317.03     38.71 o 
  15   4  -3        0.55      -12.17     20.44 o 
  16   4  -3       45.31       13.58     23.47 o 
  17   4  -3       31.26       62.56     38.78 o 
  18   4  -3       18.52      -10.18     37.33 o 
  19   4  -3        0.45      -38.83     38.83 o 
  20   4  -3        6.82       41.94    546.76 o 
  21   4  -3       17.23       52.43    236.68 o 
   1   5  -3     2572.96     2949.56    216.92 o 
   2   5  -3     6164.70     5974.25    236.89 o 
   3   5  -3      715.56      778.86     33.87 o 
   4   5  -3     3492.31     3563.01    161.41 o 
   5   5  -3      502.79      517.79     29.45 o 
   6   5  -3      880.74      914.55     46.10 o 
   7   5  -3     1371.61     1312.21     77.94 o 
   8   5  -3      259.33      236.08     26.32 o 
   9   5  -3      147.79      161.65     22.41 o 
  10   5  -3       10.13       22.64     15.98 o 
  11   5  -3       30.75       52.39     18.82 o 
  12   5  -3       16.86       13.75     17.85 o 
  13   5  -3      215.18      253.56     31.60 o 
  14   5  -3        6.86      -13.44     20.75 o 
  15   5  -3       30.01       10.76     23.18 o 
  16   5  -3       14.27        7.41     30.38 o 
  17   5  -3       61.64       25.20     39.57 o 
  18   5  -3       23.76       -5.27     37.33 o 
  19   5  -3       25.42       44.11     43.29 o 
  20   5  -3       30.37      163.28    564.74 o 
  21   5  -3       13.72      -56.92    241.18 o 
  22   5  -3       11.30       34.45    659.11 o 
   0   6  -3     3901.76     4024.85    175.04 o 
   1   6  -3     5290.26     4924.20    285.63 o 
   2   6  -3     1546.02     1561.11     62.95 o 
   3   6  -3      382.67      406.85     25.54 o 
   4   6  -3       27.38       52.37      9.73 o 
   5   6  -3       21.38       40.92      8.48 o 
   6   6  -3     1341.37     1345.51     70.67 o 
   7   6  -3      369.43      333.90     42.59 o 
   8   6  -3       44.52       31.77     14.53 o 
   9   6  -3       28.54       45.03     16.70 o 
  10   6  -3      502.95      478.02     54.01 o 
  11   6  -3      367.81      318.84     33.84 o 
  12   6  -3      240.47      207.43     29.43 o 
  13   6  -3        1.33      -13.22     18.68 o 
  14   6  -3        2.69       28.02     19.54 o 
  15   6  -3        3.15        4.65     20.52 o 
  16   6  -3       22.12       43.57     37.28 o 
  17   6  -3       11.10      -19.75     35.54 o 
  18   6  -3       15.05       25.24     39.68 o 
  19   6  -3       16.29      -60.67     60.67 o 
  20   6  -3       12.29       25.47    229.19 o 
  21   6  -3       26.40       52.43    244.17 o 
  22   6  -3        0.68       -8.99    656.12 o 
   1   7  -3     1020.76      974.74    128.27 o 
   2   7  -3     2641.49     2636.39    100.60 o 
   3   7  -3       95.58      105.24     12.23 o 
   4   7  -3      958.05      951.18     51.76 o 
   5   7  -3      507.32      533.32     32.98 o 
   6   7  -3     1566.30     1769.62     76.33 o 
   7   7  -3      230.53      244.12     27.24 o 
   8   7  -3      205.64      233.33     24.86 o 
   9   7  -3      107.31      110.77     20.82 o 
  10   7  -3      505.36      530.05     44.19 o 
  11   7  -3      359.53      373.91     49.74 o 
  12   7  -3      305.75      280.64     44.26 o 
  13   7  -3      228.24      258.33     31.09 o 
  14   7  -3      140.16      153.42     31.92 o 
  15   7  -3      137.37      138.55     41.48 o 
  16   7  -3       10.30       14.19     34.33 o 
  17   7  -3        7.81       62.74     40.26 o 
  18   7  -3       28.25       69.05     42.53 o 
  19   7  -3        0.94      -18.99     39.79 o 
  20   7  -3       22.56       98.87    236.68 o 
  21   7  -3        4.38       82.39    311.58 o 
  22   7  -3        7.55      -17.98    656.12 o 
   0   8  -3      417.04      473.74     33.78 o 
   1   8  -3      567.92      549.49     32.47 o 
   2   8  -3      992.34     1111.87     51.83 o 
   3   8  -3     2880.57     3040.76    143.17 o 
   4   8  -3      342.74      356.28     23.89 o 
   5   8  -3     1888.63     2041.56    151.73 o 
   6   8  -3        4.74       48.75     12.32 o 
   7   8  -3     1353.52     1293.13     83.72 o 
   8   8  -3       65.97       85.45     17.84 o 
   9   8  -3      218.63      193.85     24.94 o 
  10   8  -3        7.10       -6.89     17.44 o 
  11   8  -3      595.78      562.70     47.43 o 
  12   8  -3      267.40      266.82     31.28 o 
  13   8  -3      257.84      237.45     30.64 o 
  14   8  -3      175.96      166.17     29.13 o 
  15   8  -3       25.49       -9.59     20.75 o 
  16   8  -3       43.43       41.15     38.95 o 
  17   8  -3        9.09        1.99     38.80 o 
  18   8  -3       15.09       40.50     42.89 o 
  19   8  -3        8.39      -21.12     38.37 o 
  20   8  -3        0.83      101.92     49.82 o 
  21   8  -3        6.81      110.85    331.05 o 
  22   8  -3        6.42        1.50    665.10 o 
   1   9  -3     4232.74     4526.77    231.03 o 
   2   9  -3      238.66      315.66     27.07 o 
   3   9  -3      859.63      936.57     59.74 o 
   4   9  -3      330.09      350.79     33.51 o 
   5   9  -3      632.86      647.87     36.56 o 
   6   9  -3     2170.20     2288.68    108.68 o 
   7   9  -3       87.19      100.49     17.20 o 
   8   9  -3      596.52      564.94     63.86 o 
   9   9  -3       45.24       76.87     17.85 o 
  10   9  -3       65.03      105.34     21.02 o 
  11   9  -3       68.76       64.97     19.89 o 
  12   9  -3      306.50      326.76     34.08 o 
  13   9  -3       64.26       60.64     20.82 o 
  14   9  -3       95.94      133.12     26.40 o 
  15   9  -3      149.41       80.28     43.44 o 
  16   9  -3       45.72       31.21     36.72 o 
  17   9  -3       98.62       55.48     41.75 o 
  18   9  -3       64.45       93.76     43.27 o 
  19   9  -3        9.38       39.85     42.96 o 
  20   9  -3        1.72      -15.98     41.55 o 
  21   9  -3        2.00       13.48    329.56 o 
   0  10  -3    14435.15    14421.82    879.16 o 
   1  10  -3     2248.54     2334.90    133.39 o 
   2  10  -3     1971.41     1924.85    140.98 o 
   3  10  -3      115.65      122.73     14.35 o 
   4  10  -3     3245.44     3116.50    137.34 o 
   5  10  -3     1977.30     1719.05    160.83 o 
   6  10  -3     2067.74     2046.66    120.56 o 
   7  10  -3      328.32      325.22     31.44 o 
   8  10  -3       36.50       50.77     25.38 o 
   9  10  -3      655.85      655.03     52.53 o 
  10  10  -3      197.72      229.89     28.38 o 
  11  10  -3       24.11       -4.97     16.11 o 
  12  10  -3      263.17      291.28     32.60 o 
  13  10  -3      125.37      173.79     26.33 o 
  14  10  -3       99.15      134.08     26.66 o 
  15  10  -3       44.93       29.96     35.17 o 
  16  10  -3       26.92       51.16     41.27 o 
  17  10  -3       28.16        1.41     38.81 o 
  18  10  -3       11.66        1.02     40.31 o 
  19  10  -3       10.75       49.58     42.95 o 
  20  10  -3        1.33       50.40     44.47 o 
  21  10  -3        1.57      -11.98    328.06 o 
   1  11  -3      673.28      732.05    109.27 o 
   2  11  -3      564.10      513.48     48.05 o 
   3  11  -3      238.44      253.63     18.60 o 
   4  11  -3      437.35      462.96     38.70 o 
   5  11  -3      310.60      326.58     23.18 o 
   6  11  -3      450.71      498.95     39.56 o 
   7  11  -3       80.37      112.74     19.86 o 
   8  11  -3     1062.09      987.70     93.09 o 
   9  11  -3       50.51       52.43     17.09 o 
  10  11  -3      317.22      362.88     50.58 o 
  11  11  -3      187.51      198.99     27.35 o 
  12  11  -3       20.52       13.61     17.79 o 
  13  11  -3      173.91      189.88     28.89 o 
  14  11  -3       75.00       56.53     24.45 o 
  15  11  -3      114.83       84.40     39.47 o 
  16  11  -3      133.05      146.52     46.16 o 
  17  11  -3        1.16       59.25     38.25 o 
  18  11  -3        8.18      -16.25     44.94 o 
  19  11  -3       13.69       11.82     43.30 o 
  20  11  -3        7.37       19.00     43.02 o 
  21  11  -3        0.79       18.63     48.90 o 
   0  12  -3      846.82      748.51    272.63 o 
   1  12  -3      146.56      169.23     40.95 o 
   2  12  -3       17.23       17.14     10.04 o 
   3  12  -3      592.73      642.54     64.40 o 
   4  12  -3     1281.90     1196.42     65.31 o 
   5  12  -3      525.33      501.91     32.11 o 
   6  12  -3      999.97     1020.43     68.54 o 
   7  12  -3      566.65      605.09     45.81 o 
   8  12  -3       57.81       57.01     18.73 o 
   9  12  -3      189.44      252.33     43.59 o 
  10  12  -3      183.30      203.69     29.30 o 
  11  12  -3      203.48      235.29     34.27 o 
  12  12  -3        6.30      -15.72     15.72 o 
  13  12  -3       95.85       60.67     23.00 o 
  14  12  -3       80.16       64.88     33.81 o 
  15  12  -3        6.87       17.66     34.06 o 
  16  12  -3      154.16      110.30     41.75 o 
  17  12  -3       18.82       96.76     42.38 o 
  18  12  -3        5.58       22.80     40.32 o 
  19  12  -3        1.68        8.76     44.79 o 
  20  12  -3       41.90       65.75     43.32 o 
  21  12  -3       13.34       54.62     48.89 o 
   1  13  -3      123.43      111.87     24.08 o 
   2  13  -3       59.44       80.02     13.93 o 
   3  13  -3      861.35      804.91     43.49 o 
   4  13  -3      652.57      640.47     38.12 o 
   5  13  -3      325.76      356.86     29.50 o 
   6  13  -3     2651.68     2843.78    172.45 o 
   7  13  -3      332.31      376.91     34.11 o 
   8  13  -3     1081.68     1022.55     75.18 o 
   9  13  -3      175.88      231.99     26.52 o 
  10  13  -3     1763.33     1665.95    125.04 o 
  11  13  -3      125.42      174.26     26.13 o 
  12  13  -3       77.88      128.22     50.35 o 
  13  13  -3       36.25       73.79     22.61 o 
  14  13  -3       21.93       19.26     34.01 o 
  15  13  -3      194.02      212.28     66.66 o 
  16  13  -3        1.00       24.44     35.83 o 
  17  13  -3      145.22       78.77     39.99 o 
  18  13  -3        9.20       -2.29     40.32 o 
  19  13  -3       48.40       11.07     40.34 o 
  20  13  -3        4.54       48.95     41.85 o 
   0  14  -3      544.80      521.55    131.07 o 
   1  14  -3       75.63       71.53     13.11 o 
   2  14  -3      970.12      970.23     71.56 o 
   3  14  -3       68.00       68.19      9.28 o 
   4  14  -3      359.44      359.20     20.24 o 
   5  14  -3       72.06       82.58     17.31 o 
   6  14  -3     1779.46     1688.44    175.43 o 
   7  14  -3      394.65      419.48     38.26 o 
   8  14  -3      290.44      291.14     39.67 o 
   9  14  -3     1414.32     1324.46     94.80 o 
  10  14  -3       41.66       91.24     21.05 o 
  11  14  -3     1025.17      966.36    153.90 o 
  12  14  -3       80.66      104.19     24.91 o 
  13  14  -3        3.34      -13.57     17.61 o 
  14  14  -3       84.36       52.60     38.74 o 
  15  14  -3       12.15      112.54     59.17 o 
  16  14  -3       19.87       60.27     37.45 o 
  17  14  -3       10.75       60.84     40.31 o 
  18  14  -3       10.68      -14.36     36.97 o 
  19  14  -3        3.51      -35.88     35.88 o 
  20  14  -3       52.26       84.10     47.80 o 
   1  15  -3       19.80       21.00      6.84 o 
   2  15  -3      844.70      820.07     53.56 o 
   3  15  -3      111.00      106.74     24.60 o 
   4  15  -3     1500.47     1399.35     65.65 o 
   5  15  -3       36.66       34.01     10.52 o 
   6  15  -3     1523.64     1432.05    129.52 o 
   7  15  -3      428.65      454.45     39.33 o 
   8  15  -3      109.95      133.42     23.59 o 
   9  15  -3       26.53       36.47     17.42 o 
  10  15  -3      209.87      238.38     29.47 o 
  11  15  -3       99.16       96.56     23.22 o 
  12  15  -3       58.68       68.54     22.56 o 
  13  15  -3      119.76      104.39     38.74 o 
  14  15  -3       29.44       33.78     32.84 o 
  15  15  -3       71.08       39.73     34.34 o 
  16  15  -3        2.64        6.98     36.90 o 
  17  15  -3       59.81       76.11     44.77 o 
  18  15  -3       17.95       53.91     39.88 o 
  19  15  -3        1.39      -21.84     43.33 o 
  20  15  -3        3.98        3.80     46.32 o 
   0  16  -3     2828.36     2685.23    215.04 o 
   1  16  -3       81.52      105.23     14.42 o 
   2  16  -3       82.95       83.62     10.74 o 
   3  16  -3      672.20      645.60     43.44 o 
   4  16  -3     1451.37     1445.09     68.13 o 
   5  16  -3       83.39       60.52     17.16 o 
   6  16  -3      143.31      156.80     19.22 o 
   7  16  -3      787.71      850.14     47.40 o 
   8  16  -3      241.32      318.34     31.55 o 
   9  16  -3      565.15      584.55     47.57 o 
  10  16  -3       42.45       40.93     19.03 o 
  11  16  -3      348.72      404.60     43.46 o 
  12  16  -3       43.40       74.94     22.56 o 
  13  16  -3       35.69       33.07     34.31 o 
  14  16  -3        2.52      -15.56     31.37 o 
  15  16  -3       43.52       68.61     66.66 o 
  16  16  -3       24.08       17.60     50.18 o 
  17  16  -3        5.54      -10.49     35.87 o 
  18  16  -3       62.21       51.80     38.62 o 
  19  16  -3        0.82      -38.87     38.87 o 
   1  17  -3      651.83      574.47     52.32 o 
   2  17  -3       60.75       86.54     10.81 o 
   3  17  -3      365.06      380.82     44.01 o 
   4  17  -3      950.17      886.73    113.73 o 
   5  17  -3      259.15      232.41     40.08 o 
   6  17  -3      718.53      719.42     85.54 o 
   7  17  -3      172.91      140.78     20.14 o 
   8  17  -3      658.15      617.30     44.20 o 
   9  17  -3       25.28       53.13     29.83 o 
  10  17  -3      325.80      330.59     44.60 o 
  11  17  -3       36.55       59.98     20.96 o 
  12  17  -3      438.01      475.28     65.77 o 
  13  17  -3       45.82       73.48     38.08 o 
  14  17  -3       46.38       55.85     38.13 o 
  15  17  -3        9.68       54.09     39.75 o 
  16  17  -3       31.97       -6.80     39.70 o 
  17  17  -3       25.72       20.47     34.39 o 
  18  17  -3       80.28       69.97     44.47 o 
  19  17  -3        8.83       -5.86     39.98 o 
   0  18  -3      165.41      194.09     30.58 o 
   1  18  -3       61.20       69.03     15.78 o 
   2  18  -3        3.77       -2.19     10.42 o 
   3  18  -3       75.66       53.59     10.62 o 
   4  18  -3       53.47       69.26     13.68 o 
   5  18  -3       37.18       24.90     40.39 o 
   6  18  -3       11.18       21.39     12.69 o 
   7  18  -3      509.89      489.49     38.18 o 
   8  18  -3       66.18      106.69     22.32 o 
   9  18  -3      218.38      188.87     25.97 o 
  10  18  -3       62.45       88.47     36.67 o 
  11  18  -3       45.16       37.23     29.87 o 
  12  18  -3       25.44       29.47     34.08 o 
  13  18  -3      152.37      174.06     53.93 o 
  14  18  -3        5.83       20.07     36.87 o 
  15  18  -3       75.21       45.24     41.41 o 
  16  18  -3        4.67      -12.26     37.35 o 
  17  18  -3       15.91       52.94     43.31 o 
  18  18  -3       66.95       50.51     43.02 o 
  19  18  -3       17.17       76.40     49.43 o 
   1  19  -3      110.97      103.73     18.74 o 
   2  19  -3       73.75       53.04     25.06 o 
   3  19  -3      499.32      499.52     43.36 o 
   4  19  -3     1380.65     1444.83    208.22 o 
   5  19  -3      199.68      213.78     39.41 o 
   6  19  -3       50.45       53.80     14.25 o 
   7  19  -3      156.08      141.76     21.19 o 
   8  19  -3     1437.52     1517.40     91.85 o 
   9  19  -3      629.11      654.62     57.20 o 
  10  19  -3      215.94      198.46     41.13 o 
  11  19  -3       15.83       35.40     34.33 o 
  12  19  -3      249.22      223.73     47.04 o 
  13  19  -3        8.08       17.83     41.94 o 
  14  19  -3       19.81      133.52     58.42 o 
  15  19  -3        5.89       29.05     41.47 o 
  16  19  -3       40.72       58.48     41.82 o 
  17  19  -3       10.81       36.94     47.94 o 
  18  19  -3       31.50       67.15     50.76 o 
   0  20  -3     1971.68     1838.88    155.22 o 
   1  20  -3      592.02      532.66     44.24 o 
   2  20  -3       53.13       28.50     12.97 o 
   3  20  -3      582.33      632.95     65.13 o 
   4  20  -3      778.01      745.41    120.48 o 
   5  20  -3       14.17        5.43      9.32 o 
   6  20  -3      187.29      254.34     26.18 o 
   7  20  -3      314.94      379.59     50.63 o 
   8  20  -3      385.40      425.54     48.75 o 
   9  20  -3      237.99      235.55     27.35 o 
  10  20  -3       34.24       41.37     16.50 o 
  11  20  -3       31.96       33.10     32.85 o 
  12  20  -3      198.84      140.83     50.93 o 
  13  20  -3      188.03      244.78     56.17 o 
  14  20  -3       41.59       -3.14     38.57 o 
  15  20  -3      190.13      211.27     51.53 o 
  16  20  -3       15.14       97.69     46.29 o 
  17  20  -3        2.01        7.30     59.92 o 
  18  20  -3       13.41      -25.47     44.94 o 
   1  21  -3       68.42       64.16     17.14 o 
   2  21  -3      472.88      489.60     60.47 o 
   3  21  -3      397.25      367.54     51.22 o 
   4  21  -3      115.40       55.35     28.01 o 
   5  21  -3        0.85       -3.22     11.25 o 
   6  21  -3       98.96      152.27     23.07 o 
   7  21  -3      340.35      344.85     39.97 o 
   8  21  -3       44.94       75.22     18.79 o 
   9  21  -3      205.98      232.38     28.69 o 
  10  21  -3        7.70       -1.57     15.36 o 
  11  21  -3       51.40       68.12     21.21 o 
  12  21  -3       89.67      122.21     43.26 o 
  13  21  -3       94.28      115.99     44.33 o 
  14  21  -3       21.74        1.70     40.04 o 
  15  21  -3       16.82       60.08     46.28 o 
  16  21  -3        2.85      -22.39     48.68 o 
  17  21  -3       22.71       75.02     47.25 o 
   0  22  -3       20.05       30.82     26.21 o 
   1  22  -3      182.32      205.02     25.59 o 
   2  22  -3      384.96      487.70     53.87 o 
   3  22  -3      210.13      257.66     39.82 o 
   4  22  -3        3.34        0.03     23.86 o 
   5  22  -3        8.67      -25.40     25.40 o 
   6  22  -3      360.50      410.07     55.87 o 
   7  22  -3       60.99       76.37     26.83 o 
   8  22  -3       20.29       19.97     14.53 o 
   9  22  -3        7.33       23.51     28.35 o 
  10  22  -3       43.87       60.30     19.21 o 
  11  22  -3       53.73       16.27     29.00 o 
  12  22  -3       55.57       20.95     37.34 o 
  13  22  -3        8.05       76.51     42.86 o 
  14  22  -3       90.72       34.65     45.79 o 
  15  22  -3       15.56       81.45     47.78 o 
  16  22  -3       19.76      138.67     61.42 o 
   1  23  -3      165.16      157.32     24.47 o 
   2  23  -3      867.94      765.65     83.27 o 
   3  23  -3      178.15      273.05     42.15 o 
   4  23  -3      108.24      140.89     36.52 o 
   5  23  -3      159.05      150.15     38.37 o 
   6  23  -3       21.80        5.21     25.29 o 
   7  23  -3       55.42       39.12     20.17 o 
   8  23  -3       52.24       42.78     18.52 o 
   9  23  -3       16.13       16.58     15.93 o 
  10  23  -3       63.97       56.44     26.60 o 
  11  23  -3       79.92       69.72     21.29 o 
  12  23  -3        1.77      -16.20     17.72 o 
  13  23  -3       43.11       39.71     41.82 o 
  14  23  -3        9.21      -21.95     40.35 o 
  15  23  -3       51.98       75.22     47.79 o 
   0  24  -3       26.06       95.54     29.61 o 
   1  24  -3        5.14       -6.96     15.76 o 
   2  24  -3       50.97       45.56     29.50 o 
   3  24  -3      157.90      167.22     38.29 o 
   4  24  -3       97.51      157.55     38.55 o 
   5  24  -3      170.41      174.42     42.53 o 
   6  24  -3       15.09        9.92     29.66 o 
   7  24  -3       11.62       72.12     34.06 o 
   8  24  -3       87.98       73.93     19.21 o 
   9  24  -3       26.02       37.76     16.75 o 
  10  24  -3      127.68      191.15     28.64 o 
  11  24  -3        1.34       -4.57     18.34 o 
  12  24  -3        9.04       27.48     18.45 o 
  13  24  -3        9.31       12.02     40.35 o 
  14  24  -3       26.15       77.02     47.79 o 
  15  24  -3       54.38       60.58     49.29 o 
   1  25  -3       86.66       78.42     21.92 o 
   2  25  -3      275.40      265.49     45.87 o 
   3  25  -3       65.34       34.97     28.18 o 
   4  25  -3      418.32      466.91     59.01 o 
   5  25  -3      216.52      231.46     46.32 o 
   6  25  -3        6.95       26.59     31.04 o 
   7  25  -3       52.25       50.46     34.07 o 
   8  25  -3       57.67       45.46     34.19 o 
   9  25  -3        6.93       32.22     18.10 o 
  10  25  -3        3.57        4.40     16.93 o 
  11  25  -3      166.59      209.66     42.36 o 
  12  25  -3        9.83       16.30     17.65 o 
  13  25  -3       28.35       86.40     49.28 o 
  14  25  -3        2.68       20.77     47.80 o 
   0  26  -3      213.46      209.08     75.65 o 
   1  26  -3      230.69      197.75     43.04 o 
   2  26  -3       16.63       32.76     27.98 o 
   3  26  -3      142.80      180.16     45.64 o 
   4  26  -3        7.96       26.50     29.69 o 
   5  26  -3        3.41       -6.58     28.40 o 
   6  26  -3       25.35       13.70     31.38 o 
   7  26  -3       36.20       21.93     32.62 o 
   8  26  -3       59.38       82.24     40.06 o 
   9  26  -3       12.28       34.49     37.36 o 
  10  26  -3      135.72      145.39     27.05 o 
  11  26  -3       30.90       72.51     23.02 o 
  12  26  -3       75.73       31.10     23.10 o 
  13  26  -3       18.38       76.44     49.29 o 
   1  27  -3       11.49       -4.19     26.57 o 
   2  27  -3       25.06        9.53     29.84 o 
   3  27  -3        5.66        6.40     26.73 o 
   4  27  -3       70.77       76.00     35.76 o 
   5  27  -3       22.53       15.55     32.87 o 
   6  27  -3       48.11       58.93     35.86 o 
   7  27  -3        1.38      -19.39     31.40 o 
   8  27  -3       20.16        6.81     41.94 o 
   9  27  -3       73.50      111.45     41.84 o 
  10  27  -3        2.62       -8.03     53.93 o 
  11  27  -3        5.65       -2.44     41.42 o 
  12  27  -3       11.63       12.95     24.84 o 
   0  28  -3        8.32      104.86    235.18 o 
   1  28  -3        4.28      -27.28     27.28 o 
   2  28  -3       41.32       78.28     35.76 o 
   3  28  -3       17.67        0.19     31.03 o 
   4  28  -3       73.77       67.36     34.11 o 
   5  28  -3       77.76      120.50     42.89 o 
   6  28  -3       46.75       48.13     38.46 o 
   7  28  -3       35.67      256.37    129.58 o 
   8  28  -3       15.17      -13.24     34.17 o 
   9  28  -3        7.36       -8.96     37.38 o 
  10  28  -3       19.15      -36.32     38.70 o 
  11  28  -3       15.07       66.58     47.29 o 
   1  29  -3       35.58       60.06     32.64 o 
   2  29  -3       29.80       37.22     32.45 o 
   3  29  -3        3.25       17.38     31.15 o 
   4  29  -3       43.44       34.45     35.36 o 
   5  29  -3       10.46      -31.21     31.21 o 
   6  29  -3       38.90        7.48     32.74 o 
   7  29  -3       11.10       32.79     37.37 o 
   8  29  -3       25.18       -4.19     35.64 o 
   9  29  -3       60.70       92.25     47.80 o 
  10  29  -3        6.44       15.89     46.44 o 
   0  30  -3       36.36      -23.97    212.71 o 
   1  30  -3       57.04       35.97    226.62 o 
   2  30  -3        3.95       11.22     32.84 o 
   3  30  -3       17.31       -5.98     31.17 o 
   4  30  -3        0.65       12.35     37.30 o 
   5  30  -3       27.27       10.85     35.59 o 
   6  30  -3        7.79       48.02     38.53 o 
   7  30  -3        1.27      -14.98     34.40 o 
   8  30  -3        7.89       -6.35     37.12 o 
   9  30  -3        1.91       45.04     44.84 o 
   1  31  -3       27.77       65.27    238.73 o 
   2  31  -3      101.52      103.63     41.50 o 
   3  31  -3       21.17       32.36     38.79 o 
   4  31  -3       49.77      -26.74     33.70 o 
   5  31  -3        3.83      -21.89     35.89 o 
   6  31  -3        6.34      -10.96     37.12 o 
   7  31  -3       21.01        3.11     40.11 o 
   8  31  -3       16.63       86.88     46.44 o 
   0  32  -3       74.16       50.93    325.06 o 
   1  32  -3        3.85       -7.47    289.54 o 
   2  32  -3       34.84      103.39    282.80 o 
   3  32  -3        5.66       20.16     36.84 o 
   4  32  -3       48.92       57.70     45.93 o 
   5  32  -3       59.72      132.35     49.29 o 
   6  32  -3       81.08       79.45     46.33 o 
   1  33  -3       60.39       84.67    264.07 o 
   2  33  -3       68.00      100.20    316.46 o 
   3  33  -3       10.66       20.22     38.53 o 
   0   0  -2    22856.03    20795.29    829.75 o 
   2   0  -2     1572.31     1647.78    112.63 o 
   4   0  -2      273.36      276.54     21.25 o 
   6   0  -2      167.31      134.88     54.68 o 
   8   0  -2      892.81      769.79    225.45 o 
  10   0  -2      174.44      195.93     31.95 o 
  12   0  -2      330.27      475.58     51.72 o 
  14   0  -2      834.47      823.16    102.61 o 
  16   0  -2        7.67       43.44     31.32 o 
  18   0  -2      457.03      367.01    396.97 o 
  20   0  -2      109.38       29.96    468.87 o 
  22   0  -2        5.09      -22.47    214.21 o 
   1   1  -2     7575.85     7006.64    197.86 o 
   2   1  -2       97.64       89.89      7.52 o 
   3   1  -2     4004.65     3448.33    123.49 o 
   4   1  -2      388.09      403.02     21.36 o 
   5   1  -2      947.44      857.72    126.49 o 
   6   1  -2        8.66       -2.89      9.83 o 
   7   1  -2       60.11       80.04     14.08 o 
   8   1  -2     4329.91     4752.91    298.31 o 
   9   1  -2       86.32       77.01     18.38 o 
  10   1  -2      105.53      126.33     18.77 o 
  11   1  -2       39.08       57.00     16.82 o 
  12   1  -2      331.60      380.96     33.69 o 
  13   1  -2      134.44      149.08     22.95 o 
  14   1  -2      868.27      918.79     63.87 o 
  15   1  -2      113.23      160.84     25.75 o 
  16   1  -2      248.78      238.11     30.68 o 
  17   1  -2      159.95      150.13     41.38 o 
  18   1  -2       86.63       71.64    215.47 o 
  19   1  -2       36.32       18.89    226.16 o 
  20   1  -2       10.02       -3.00    331.52 o 
  21   1  -2       21.06       26.76    269.85 o 
  22   1  -2       15.76      -17.57    150.92 o 
  23   1  -2       10.00      -17.98    639.64 o 
   0   2  -2     5351.68     4899.69    244.38 o 
   1   2  -2      693.86      637.11     83.90 o 
   2   2  -2     3379.08     3195.71    108.76 o 
   3   2  -2      113.05      124.16     15.86 o 
   4   2  -2     2779.23     2671.38    112.19 o 
   5   2  -2     1452.99     1435.26     57.95 o 
   6   2  -2      491.25      493.73     35.36 o 
   7   2  -2      559.38      554.61     57.30 o 
   8   2  -2      122.53      165.75     18.72 o 
   9   2  -2     2627.65     2305.45    446.70 o 
  10   2  -2      317.11      318.34     36.98 o 
  11   2  -2      151.85      151.04     21.36 o 
  12   2  -2       21.69       15.96     15.14 o 
  13   2  -2       96.51       82.72     20.49 o 
  14   2  -2       25.65       19.97     19.47 o 
  15   2  -2      328.90      322.40     34.30 o 
  16   2  -2      126.61      202.44     35.68 o 
  17   2  -2      115.76      181.49     43.92 o 
  18   2  -2      117.61       67.32    149.32 o 
  19   2  -2        6.35       14.04    305.98 o 
  20   2  -2        1.17       21.84    180.49 o 
  21   2  -2        8.44       67.95    172.99 o 
  22   2  -2        0.06       19.47    334.05 o 
  23   2  -2        0.08        8.99    650.12 o 
   1   3  -2      676.72      616.52     31.98 o 
   2   3  -2     3114.34     2741.18    240.62 o 
   3   3  -2      739.09      749.25     33.96 o 
   4   3  -2     3947.56     4019.07    134.51 o 
   5   3  -2      212.97      253.15     21.25 o 
   6   3  -2     1106.82     1160.45     59.49 o 
   7   3  -2      879.76      873.30     54.70 o 
   8   3  -2     1529.45     1523.53     76.86 o 
   9   3  -2      321.62      395.60     31.19 o 
  10   3  -2      293.98      329.56     30.05 o 
  11   3  -2      159.97      185.02     32.86 o 
  12   3  -2      592.35      628.70     46.22 o 
  13   3  -2       34.50       43.29     17.82 o 
  14   3  -2      111.75      110.60     24.41 o 
  15   3  -2      194.78      243.76     29.37 o 
  16   3  -2       47.30       24.12     33.28 o 
  17   3  -2      456.51      494.27     62.92 o 
  18   3  -2       57.53       59.18    284.72 o 
  19   3  -2       15.40        2.12    300.46 o 
  20   3  -2       14.53      -25.44    210.26 o 
  21   3  -2      106.17       76.40    561.74 o 
  22   3  -2        5.28      -26.96    340.04 o 
  23   3  -2       49.13        5.99    662.11 o 
   0   4  -2     3716.45     3624.36    152.13 o 
   1   4  -2     1106.75     1098.01     52.80 o 
   2   4  -2      650.69      633.94     38.02 o 
   3   4  -2     3703.82     3654.41    110.61 o 
   4   4  -2       75.07       90.78      8.77 o 
   5   4  -2     2626.71     2688.65    103.29 o 
   6   4  -2      581.15      559.63     35.11 o 
   7   4  -2     1253.25     1166.97     69.22 o 
   8   4  -2      224.35      314.52     29.64 o 
   9   4  -2     2956.33     3193.41    141.19 o 
  10   4  -2      266.81      264.02     25.93 o 
  11   4  -2       28.94       28.14     14.75 o 
  12   4  -2       32.61       40.66     16.73 o 
  13   4  -2      104.52      147.49     23.35 o 
  14   4  -2      502.05      576.12     47.02 o 
  15   4  -2       76.15      117.71     24.15 o 
  16   4  -2       88.18       45.82     34.11 o 
  17   4  -2      169.00      226.35     47.16 o 
  18   4  -2      184.38      175.70     47.28 o 
  19   4  -2        4.28        5.23    160.67 o 
  20   4  -2       39.36      101.86    506.32 o 
  21   4  -2        0.40      -38.95    558.75 o 
  22   4  -2       16.32       74.90    578.22 o 
  23   4  -2       10.20       -3.00    653.12 o 
   1   5  -2      833.82      764.89     97.73 o 
   2   5  -2     1236.02     1213.10     52.83 o 
   3   5  -2     3071.00     2996.47    118.02 o 
   4   5  -2      332.78      349.97     20.25 o 
   5   5  -2      686.57      721.35     56.43 o 
   6   5  -2     1708.31     2063.36    123.24 o 
   7   5  -2      140.46      134.44     17.50 o 
   8   5  -2      475.48      502.88     62.27 o 
   9   5  -2       52.29       76.47     15.13 o 
  10   5  -2       12.22       -5.45     12.10 o 
  11   5  -2      142.89      175.90     22.48 o 
  12   5  -2       19.20       16.57     17.27 o 
  13   5  -2       52.04       67.88     19.92 o 
  14   5  -2      553.55      553.79     45.29 o 
  15   5  -2      299.28      344.67     35.32 o 
  16   5  -2      100.64       87.77     34.74 o 
  17   5  -2       57.93      143.62     38.46 o 
  18   5  -2       25.79       67.14     39.35 o 
  19   5  -2      121.15      109.35    283.12 o 
  20   5  -2        0.48      -32.96    509.31 o 
  21   5  -2       53.82       17.98    221.70 o 
  22   5  -2       32.56      181.26    608.18 o 
  23   5  -2       14.45       16.48    650.12 o 
   0   6  -2     5968.45     5669.17    353.25 o 
   1   6  -2     1596.62     1518.98     67.91 o 
   2   6  -2      301.63      312.42     20.58 o 
   3   6  -2     2863.07     2774.94    114.33 o 
   4   6  -2     1260.82     1293.69     58.38 o 
   5   6  -2      613.27      672.22     43.24 o 
   6   6  -2      254.83      274.30     35.46 o 
   7   6  -2     1110.94      963.46    117.12 o 
   8   6  -2       68.02       71.86     14.07 o 
   9   6  -2      154.89      138.02     19.20 o 
  10   6  -2      153.89      191.03     22.07 o 
  11   6  -2       55.51       64.97     17.27 o 
  12   6  -2      140.30      157.45     24.65 o 
  13   6  -2       28.59       46.30     17.18 o 
  14   6  -2      266.12      268.70     45.19 o 
  15   6  -2      252.69      218.67     44.06 o 
  16   6  -2       40.52       48.89     35.25 o 
  17   6  -2       19.65       32.66     36.81 o 
  18   6  -2       46.99       67.02     39.93 o 
  19   6  -2        8.11       67.41    474.86 o 
  20   6  -2       59.13      121.34    519.80 o 
  21   6  -2       14.78       13.48    227.69 o 
  22   6  -2       23.53      -68.91    609.68 o 
  23   6  -2        5.94        8.99    253.16 o 
   1   7  -2     1770.87     1592.63    207.49 o 
   2   7  -2     4484.54     3955.59    164.54 o 
   3   7  -2     1154.22     1248.85    135.43 o 
   4   7  -2      209.42      206.96     14.85 o 
   5   7  -2       20.41       14.83     10.50 o 
   6   7  -2      723.99      745.19     47.23 o 
   7   7  -2      945.10     1050.96     58.66 o 
   8   7  -2      284.94      320.23     27.29 o 
   9   7  -2      172.05      179.12     21.17 o 
  10   7  -2      222.66      268.10     25.81 o 
  11   7  -2        9.18       14.42     13.10 o 
  12   7  -2       40.53       24.39     17.39 o 
  13   7  -2       12.06       15.93     16.05 o 
  14   7  -2       19.04       26.69     18.89 o 
  15   7  -2       76.55      106.87     46.02 o 
  16   7  -2       11.76       -9.74     31.17 o 
  17   7  -2       27.07       96.26     40.24 o 
  18   7  -2       64.79      109.03     43.24 o 
  19   7  -2       29.55       15.76     40.30 o 
  20   7  -2       10.12      -40.45    215.71 o 
  21   7  -2        2.87       13.48    323.56 o 
  22   7  -2        2.27      -34.45    621.66 o 
   0   8  -2     1969.88     2323.52    248.60 o 
   1   8  -2      607.99      622.17     53.68 o 
   2   8  -2      759.67      818.57     36.07 o 
   3   8  -2     2275.51     2256.91    188.50 o 
   4   8  -2      271.09      234.59     14.92 o 
   5   8  -2      404.56      364.57     21.46 o 
   6   8  -2      232.80      248.83     21.11 o 
   7   8  -2      345.54      328.89     29.19 o 
   8   8  -2      289.87      306.84     27.48 o 
   9   8  -2      687.50      677.03     49.22 o 
  10   8  -2      668.96      685.89     47.57 o 
  11   8  -2      456.14      442.07     38.16 o 
  12   8  -2      142.32      147.10     22.43 o 
  13   8  -2       61.12       47.85     18.25 o 
  14   8  -2      104.08      114.59     22.68 o 
  15   8  -2        0.67       22.92     31.17 o 
  16   8  -2        1.05      -20.43     31.13 o 
  17   8  -2       95.24       95.98     39.53 o 
  18   8  -2       36.67      -36.80     36.80 o 
  19   8  -2       16.12       43.50     39.73 o 
  20   8  -2        3.45       14.98    191.74 o 
  21   8  -2       11.65      -47.94    570.73 o 
  22   8  -2        0.74       38.95    656.12 o 
   1   9  -2     2867.55     2788.83     99.06 o 
   2   9  -2    17164.93    17667.93    638.77 o 
   3   9  -2      689.21      805.42     72.90 o 
   4   9  -2     1350.89     1390.65     57.83 o 
   5   9  -2     1423.25     1356.62     61.53 o 
   6   9  -2       94.57      102.91     13.29 o 
   7   9  -2      447.74      433.06     22.67 o 
   8   9  -2      205.71      213.51     18.64 o 
   9   9  -2      221.51      243.14     28.32 o 
  10   9  -2       50.98       65.39     16.76 o 
  11   9  -2      155.93      154.77     22.31 o 
  12   9  -2      123.75      161.13     21.82 o 
  13   9  -2        0.33       -0.94     15.35 o 
  14   9  -2        6.41      -25.39     25.39 o 
  15   9  -2       83.55       51.72     30.90 o 
  16   9  -2       44.40       48.58     34.32 o 
  17   9  -2       22.75       25.92     39.70 o 
  18   9  -2        4.59      -33.19     35.64 o 
  19   9  -2        1.01      -60.67     60.67 o 
  20   9  -2        8.07      -17.98    308.58 o 
  21   9  -2        4.83      -13.48    608.18 o 
  22   9  -2       32.56       17.98    668.10 o 
   0  10  -2     2241.82     2311.40    132.45 o 
   1  10  -2     3289.51     3484.79    229.79 o 
   2  10  -2     5775.88     5686.08    170.99 o 
   3  10  -2     5089.65     5063.95    234.24 o 
   4  10  -2     1308.04     1318.34     56.15 o 
   5  10  -2      194.18      198.05     18.87 o 
   6  10  -2     2856.77     2821.22    109.69 o 
   7  10  -2      458.08      459.16     27.01 o 
   8  10  -2      660.61      682.53     36.20 o 
   9  10  -2       93.78      114.33     13.30 o 
  10  10  -2      266.08      269.70     32.65 o 
  11  10  -2       44.56       73.46     18.85 o 
  12  10  -2      225.85      236.79     27.39 o 
  13  10  -2        4.67      -17.99     17.99 o 
  14  10  -2       75.32       38.14     29.35 o 
  15  10  -2        5.12       17.48     31.13 o 
  16  10  -2      112.92      125.81     39.47 o 
  17  10  -2      102.03       80.16     35.84 o 
  18  10  -2       31.06       45.16     37.33 o 
  19  10  -2        4.12       15.89     38.84 o 
  20  10  -2       20.37        5.99    572.23 o 
  21  10  -2       26.64       92.87    632.15 o 
  22  10  -2        2.35       50.93    669.60 o 
   1  11  -2      442.11      501.80     34.75 o 
   2  11  -2    20067.89    19952.57    537.86 o 
   3  11  -2     2766.21     2699.08    134.92 o 
   4  11  -2     1035.66     1137.84     42.99 o 
   5  11  -2      904.18      933.34     35.17 o 
   6  11  -2       10.28       16.20      6.77 o 
   7  11  -2     3466.19     3315.55    237.13 o 
   8  11  -2      455.86      466.69     28.59 o 
   9  11  -2     1126.67     1184.44     58.30 o 
  10  11  -2       72.58       77.76     12.26 o 
  11  11  -2      459.32      449.16     50.35 o 
  12  11  -2       11.33        0.31     21.47 o 
  13  11  -2      175.92      111.51     35.10 o 
  14  11  -2       54.15      107.89     32.55 o 
  15  11  -2      118.61      140.13     37.27 o 
  16  11  -2       93.34       47.82     35.57 o 
  17  11  -2       18.14       31.16     33.96 o 
  18  11  -2       63.73      207.40     52.43 o 
  19  11  -2       10.57       25.83     37.36 o 
  20  11  -2        7.92       40.18     44.80 o 
  21  11  -2        6.86       80.89    636.64 o 
  22  11  -2       19.07       50.93    274.13 o 
   0  12  -2       26.86       31.62      6.75 o 
   1  12  -2     1512.79     1462.70    110.50 o 
   2  12  -2      277.92      309.52     15.28 o 
   3  12  -2     2334.08     2741.14    250.11 o 
   4  12  -2      320.56      372.04     25.68 o 
   5  12  -2      201.43      215.87     20.81 o 
   6  12  -2     1077.29      991.29     43.43 o 
   7  12  -2      959.87      991.52     49.18 o 
   8  12  -2     1379.20     1295.63     62.38 o 
   9  12  -2       11.44       16.01      8.77 o 
  10  12  -2      643.61      625.38     50.37 o 
  11  12  -2       63.37       95.31     18.65 o 
  12  12  -2       55.95       54.41     25.89 o 
  13  12  -2        7.73      -25.38     25.38 o 
  14  12  -2      129.70      174.51     37.24 o 
  15  12  -2       42.56       41.24     49.43 o 
  16  12  -2       22.36        9.93     32.85 o 
  17  12  -2       16.19      -31.24     31.24 o 
  18  12  -2        0.15       14.11     36.93 o 
  19  12  -2       18.77       -7.79     38.84 o 
  20  12  -2       11.32       62.29     44.81 o 
  21  12  -2       44.58       70.41    263.64 o 
   1  13  -2      304.60      325.05     16.30 o 
   2  13  -2      407.79      406.06     19.00 o 
   3  13  -2      322.48      354.51     37.47 o 
   4  13  -2     1364.44     1450.54    117.42 o 
   5  13  -2      414.77      416.61     24.82 o 
   6  13  -2      311.57      316.82     17.61 o 
   7  13  -2      561.73      553.68     32.90 o 
   8  13  -2      680.85      705.80     39.70 o 
   9  13  -2       92.17      108.64     17.08 o 
  10  13  -2       68.54       96.49     13.60 o 
  11  13  -2      160.36      152.14     17.24 o 
  12  13  -2       50.35       51.63     12.87 o 
  13  13  -2      146.99      250.96     77.90 o 
  14  13  -2      125.53      110.63     50.18 o 
  15  13  -2       26.17       41.31     34.32 o 
  16  13  -2       41.14       17.61     33.88 o 
  17  13  -2       13.44       40.64     35.84 o 
  18  13  -2       21.67       35.70     38.60 o 
  19  13  -2        2.11       30.87     41.19 o 
  20  13  -2        7.27       -2.09     39.94 o 
  21  13  -2        1.81       16.48    269.64 o 
   0  14  -2      164.14      207.89     32.41 o 
   1  14  -2     3456.53     3201.84    189.27 o 
   2  14  -2       34.64       38.24      6.25 o 
   3  14  -2      503.51      614.78     40.96 o 
   4  14  -2      557.30      559.39     35.21 o 
   5  14  -2       23.92       12.52      5.71 o 
   6  14  -2      442.04      455.58     32.76 o 
   7  14  -2      330.97      345.04     32.43 o 
   8  14  -2     3140.95     3029.29    149.34 o 
   9  14  -2       37.22       66.46     11.42 o 
  10  14  -2      326.00      330.73     24.44 o 
  11  14  -2      115.86      129.11     15.68 o 
  12  14  -2      553.90      499.44     40.67 o 
  13  14  -2       80.91       61.73     16.70 o 
  14  14  -2      154.70      173.52     55.43 o 
  15  14  -2      108.93      124.08     40.23 o 
  16  14  -2        3.76      -16.56     32.67 o 
  17  14  -2        2.01       45.15     35.85 o 
  18  14  -2       10.61        5.02     40.45 o 
  19  14  -2       87.38       22.76     40.10 o 
  20  14  -2        4.91       33.85     41.61 o 
  21  14  -2       15.94      -25.47    352.03 o 
   1  15  -2       20.46       26.80      8.96 o 
   2  15  -2     2840.13     2602.45    273.49 o 
   3  15  -2      462.48      460.14     25.92 o 
   4  15  -2      992.95     1003.30     47.81 o 
   5  15  -2      324.69      339.18     25.66 o 
   6  15  -2      557.88      542.12     58.58 o 
   7  15  -2      383.23      422.84     30.81 o 
   8  15  -2       72.11       93.88     15.39 o 
   9  15  -2     1194.09     1072.40    136.60 o 
  10  15  -2      187.93      234.67     20.47 o 
  11  15  -2      624.49      663.00     41.73 o 
  12  15  -2       41.30       44.38     14.25 o 
  13  15  -2      255.78      261.05     29.33 o 
  14  15  -2       59.98        3.12     31.35 o 
  15  15  -2      129.99       77.82     36.79 o 
  16  15  -2        4.24        7.82     34.35 o 
  17  15  -2       27.78        9.28     36.91 o 
  18  15  -2        0.27       43.54     37.35 o 
  19  15  -2        8.38       11.36     38.86 o 
  20  15  -2        6.34       -0.83     38.65 o 
   0  16  -2        4.71        5.98      6.71 o 
   1  16  -2      407.12      466.22     26.80 o 
   2  16  -2      163.56      173.34     12.25 o 
   3  16  -2     2582.81     2194.41    328.00 o 
   4  16  -2      470.19      543.15     31.25 o 
   5  16  -2      408.03      369.66     25.85 o 
   6  16  -2     3524.92     3079.84    335.07 o 
   7  16  -2      637.09      623.06     43.31 o 
   8  16  -2      479.19      482.33     50.13 o 
   9  16  -2       88.77       95.39     17.77 o 
  10  16  -2      268.82      263.66     40.96 o 
  11  16  -2       11.24       28.89     20.23 o 
  12  16  -2      196.72      183.76     23.58 o 
  13  16  -2        1.72        3.39     15.44 o 
  14  16  -2       74.43       80.02     34.04 o 
  15  16  -2       72.46       77.25     38.40 o 
  16  16  -2       36.16       57.57     51.68 o 
  17  16  -2       45.26       20.40     37.11 o 
  18  16  -2        5.55        3.67     38.41 o 
  19  16  -2       34.40       -6.36     38.86 o 
  20  16  -2        2.31       69.04     43.34 o 
   1  17  -2      264.61      271.00     15.25 o 
   2  17  -2      512.57      452.48     53.86 o 
   3  17  -2      318.13      307.34     22.00 o 
   4  17  -2      524.86      501.46     40.56 o 
   5  17  -2      546.98      543.30     30.90 o 
   6  17  -2      260.26      242.61     29.50 o 
   7  17  -2      211.49      225.69     22.63 o 
   8  17  -2      464.65      460.62     48.90 o 
   9  17  -2      102.30       84.33     14.74 o 
  10  17  -2       15.77       23.50     13.06 o 
  11  17  -2      354.26      352.25     39.24 o 
  12  17  -2        1.01      -11.88     11.88 o 
  13  17  -2       41.70       34.76     16.28 o 
  14  17  -2        1.18       -2.32     14.40 o 
  15  17  -2       26.50       53.25     35.83 o 
  16  17  -2       71.53       72.35     38.35 o 
  17  17  -2       27.23       55.40     38.83 o 
  18  17  -2        6.36      -36.98     36.98 o 
  19  17  -2        2.98       -1.81     37.37 o 
  20  17  -2       26.02        0.34     52.43 o 
   0  18  -2      307.34      337.30     25.05 o 
   1  18  -2      508.28      504.57     23.80 o 
   2  18  -2      250.41      279.80     35.80 o 
   3  18  -2       97.56      106.65     11.87 o 
   4  18  -2      122.79      130.56     13.46 o 
   5  18  -2      132.84      132.51     18.17 o 
   6  18  -2       37.15       53.89     27.53 o 
   7  18  -2      221.69      241.00     40.56 o 
   8  18  -2      735.67      741.75     67.38 o 
   9  18  -2      401.21      423.84     33.54 o 
  10  18  -2      133.07      179.21     24.23 o 
  11  18  -2       13.09       33.96     15.42 o 
  12  18  -2       81.01       61.01     15.92 o 
  13  18  -2        1.39       -8.42     13.25 o 
  14  18  -2       16.66       -0.49     16.48 o 
  15  18  -2       18.22       29.92     17.84 o 
  16  18  -2      104.90       48.73     39.70 o 
  17  18  -2       17.95       44.93     41.81 o 
  18  18  -2        0.61      -20.81     35.70 o 
  19  18  -2       22.75       48.34     48.61 o 
   1  19  -2      836.80      854.19     40.87 o 
   2  19  -2     1913.47     1716.65    105.45 o 
   3  19  -2      136.61      157.02     14.31 o 
   4  19  -2      416.14      418.44     27.05 o 
   5  19  -2      588.55      543.87     39.77 o 
   6  19  -2       71.44       68.26     14.24 o 
   7  19  -2       59.90       71.86     13.61 o 
   8  19  -2      730.62      782.31     97.18 o 
   9  19  -2      182.86      217.00     24.63 o 
  10  19  -2       35.13       62.75     17.26 o 
  11  19  -2       20.79       18.52     13.37 o 
  12  19  -2      122.83      101.70     20.92 o 
  13  19  -2      159.08      219.46     28.42 o 
  14  19  -2       11.04       20.92     24.70 o 
  15  19  -2       25.57       -6.11     15.91 o 
  16  19  -2        2.71       12.87     35.86 o 
  17  19  -2       21.12      -24.90     33.70 o 
  18  19  -2        5.07      -23.40     41.84 o 
  19  19  -2       38.58       17.22     69.66 o 
   0  20  -2      816.76      791.47     80.75 o 
   1  20  -2      107.95      108.09     15.85 o 
   2  20  -2      263.61      295.80     20.92 o 
   3  20  -2     1361.59     1286.03     59.70 o 
   4  20  -2      535.48      530.93     32.69 o 
   5  20  -2      949.08      854.08     74.91 o 
   6  20  -2      236.04      335.22     27.56 o 
   7  20  -2      505.00      481.86     47.91 o 
   8  20  -2      283.07      311.24     29.04 o 
   9  20  -2      333.10      346.46     37.33 o 
  10  20  -2       51.19      104.58     27.83 o 
  11  20  -2      105.65       78.16     24.42 o 
  12  20  -2      238.59      243.91     33.13 o 
  13  20  -2       47.66       70.55     48.76 o 
  14  20  -2       48.55       42.30     20.13 o 
  15  20  -2       19.46       16.53     17.37 o 
  16  20  -2      115.34       72.51     41.81 o 
  17  20  -2       19.64       26.74     38.64 o 
  18  20  -2       10.60        8.19     43.33 o 
   1  21  -2      978.50      930.37     70.27 o 
   2  21  -2      354.86      342.80     31.58 o 
   3  21  -2       18.49       29.08     11.92 o 
   4  21  -2      695.58      582.05     94.03 o 
   5  21  -2       61.36       74.10     14.39 o 
   6  21  -2      472.34      494.27     38.50 o 
   7  21  -2      138.93      158.48     47.95 o 
   8  21  -2      401.30      440.83     36.52 o 
   9  21  -2      318.51      297.02     31.47 o 
  10  21  -2      326.40      372.22     50.66 o 
  11  21  -2       44.02       16.36     20.10 o 
  12  21  -2      143.17      122.96     30.04 o 
  13  21  -2      128.48      123.21     24.14 o 
  14  21  -2        1.70      -14.02     15.93 o 
  15  21  -2       65.63       91.54     23.25 o 
  16  21  -2       17.91       29.16     19.74 o 
  17  21  -2        7.56       44.86     41.55 o 
  18  21  -2        0.08       20.97     43.44 o 
   0  22  -2     7101.56     7087.37    390.75 o 
   1  22  -2      804.37      838.30     54.10 o 
   2  22  -2      127.14      168.56     22.37 o 
   3  22  -2     1579.88     1418.33    170.59 o 
   4  22  -2     1166.04     1253.17    111.63 o 
   5  22  -2      198.67      252.17     25.19 o 
   6  22  -2      106.37      137.06     19.91 o 
   7  22  -2      407.39      393.49     40.84 o 
   8  22  -2       93.95       68.39     16.06 o 
   9  22  -2       18.70       38.48     18.60 o 
  10  22  -2      103.26      109.44     21.22 o 
  11  22  -2       13.91       19.33     16.71 o 
  12  22  -2       91.37      117.89     33.44 o 
  13  22  -2      255.57      260.18     45.08 o 
  14  22  -2       11.65       15.91     18.74 o 
  15  22  -2        4.44       94.31     56.12 o 
  16  22  -2       28.40       -1.09     17.82 o 
  17  22  -2       21.09       14.25     41.84 o 
   1  23  -2       64.89      108.00     21.66 o 
   2  23  -2      416.84      430.59     37.79 o 
   3  23  -2      111.39       99.80     16.45 o 
   4  23  -2     1338.11     1302.63    177.04 o 
   5  23  -2      170.42      200.82     24.14 o 
   6  23  -2      346.27      372.35     34.06 o 
   7  23  -2      214.21      248.26     37.33 o 
   8  23  -2      216.81      210.73     25.11 o 
   9  23  -2       32.24       25.71     16.54 o 
  10  23  -2       58.19       81.46     20.39 o 
  11  23  -2        2.10       11.28     15.90 o 
  12  23  -2       90.19       72.71     21.66 o 
  13  23  -2       67.54       82.90     23.78 o 
  14  23  -2       69.58       41.62     18.45 o 
  15  23  -2        0.24        8.73     17.51 o 
  16  23  -2       10.97      -10.23     18.85 o 
  17  23  -2       12.99       14.98     44.94 o 
   0  24  -2      272.93      312.24     44.60 o 
   1  24  -2       49.88       62.63     18.39 o 
   2  24  -2      178.57      195.62     25.68 o 
   3  24  -2      234.37      243.04     39.97 o 
   4  24  -2       73.80        9.28     24.35 o 
   5  24  -2      700.23      707.81     48.21 o 
   6  24  -2      162.24      254.42     49.37 o 
   7  24  -2      128.74      142.64     21.52 o 
   8  24  -2       54.43       60.65     16.14 o 
   9  24  -2      603.72      680.89     83.16 o 
  10  24  -2        1.01      -16.51     23.66 o 
  11  24  -2        9.74        7.57     14.50 o 
  12  24  -2       29.19       28.35     40.28 o 
  13  24  -2      205.49      223.27     32.15 o 
  14  24  -2        2.85       23.34     18.71 o 
  15  24  -2        3.76       51.45     36.49 o 
  16  24  -2        1.17      -14.54     32.23 o 
   1  25  -2      161.67      131.60     24.10 o 
   2  25  -2       87.84       83.62     21.88 o 
   3  25  -2      105.20       93.95     32.38 o 
   4  25  -2      187.44      194.66     41.25 o 
   5  25  -2      135.66      179.54     30.67 o 
   6  25  -2       34.17       46.02     15.93 o 
   7  25  -2       48.30       28.74     35.95 o 
   8  25  -2       45.06       56.01     24.85 o 
   9  25  -2        5.49       18.43     15.38 o 
  10  25  -2       18.36        4.00     14.73 o 
  11  25  -2        2.37       12.31     17.27 o 
  12  25  -2       33.01       -6.79     17.25 o 
  13  25  -2       17.52      -14.75     18.43 o 
  14  25  -2       36.84       26.92     21.92 o 
  15  25  -2        6.22       34.45     31.78 o 
  16  25  -2       12.28        1.50     23.97 o 
   0  26  -2     2759.81     2635.22    179.44 o 
   1  26  -2       83.46      121.03     31.78 o 
   2  26  -2       51.72       29.16     26.85 o 
   3  26  -2       89.22       99.22     35.38 o 
   4  26  -2      387.30      386.72     55.04 o 
   5  26  -2       40.45       42.90     32.86 o 
   6  26  -2      154.33      184.94     34.06 o 
   7  26  -2       41.31       38.52     18.26 o 
   8  26  -2        9.99       31.69     30.77 o 
   9  26  -2       21.90        8.63     14.73 o 
  10  26  -2        7.54      -12.54     12.54 o 
  11  26  -2        4.21       35.86     18.29 o 
  12  26  -2        0.41        9.25     18.61 o 
  13  26  -2        9.61        2.77     17.63 o 
  14  26  -2       18.10       31.64     19.80 o 
  15  26  -2        6.36       13.48     22.47 o 
   1  27  -2      315.00      323.04     46.98 o 
   2  27  -2       80.25      112.10     35.31 o 
   3  27  -2       21.33       25.75     32.48 o 
   4  27  -2       50.45       12.20     28.35 o 
   5  27  -2      198.31      225.66     46.20 o 
   6  27  -2       52.25       89.87     41.19 o 
   7  27  -2       50.32       78.55     37.23 o 
   8  27  -2       52.00       79.19     18.31 o 
   9  27  -2        4.89       12.80     15.08 o 
  10  27  -2       42.14       74.57     20.55 o 
  11  27  -2        2.43      -17.76     17.76 o 
  12  27  -2       88.51      162.55     46.79 o 
  13  27  -2       26.75      108.15     39.97 o 
  14  27  -2       39.03        7.49     20.97 o 
   0  28  -2       72.97      113.45     35.95 o 
   1  28  -2       11.74       12.40     19.03 o 
   2  28  -2      112.62       17.75     32.89 o 
   3  28  -2        0.11      -23.73     23.73 o 
   4  28  -2      141.42      158.57     41.63 o 
   5  28  -2       39.74       22.04     31.39 o 
   6  28  -2       26.88       83.03     37.35 o 
   7  28  -2       10.89       23.51     32.66 o 
   8  28  -2       13.46       94.46     42.69 o 
   9  28  -2        6.94       45.99     18.29 o 
  10  28  -2        7.28       69.47     32.62 o 
  11  28  -2       41.55        1.02     18.71 o 
  12  28  -2       17.29       34.37     42.04 o 
  13  28  -2       32.29       16.48     23.97 o 
   1  29  -2      140.63      137.21     40.19 o 
   2  29  -2       13.52      -19.41     28.02 o 
   3  29  -2       20.03       -4.73     28.37 o 
   4  29  -2       45.00      114.69     61.28 o 
   5  29  -2       55.57       46.84     35.86 o 
   6  29  -2       16.34       31.30     35.87 o 
   7  29  -2        0.43       41.32     28.28 o 
   8  29  -2      178.82      282.13    134.07 o 
   9  29  -2        0.07       42.78     43.34 o 
  10  29  -2       34.94       29.20     19.92 o 
  11  29  -2        1.60      -26.81     26.81 o 
  12  29  -2       47.90       50.15     23.95 o 
   0  30  -2       10.84       10.00     39.70 o 
   1  30  -2       28.07       14.72     29.48 o 
   2  30  -2       29.23       34.84     34.31 o 
   3  30  -2        6.29      -16.31     26.76 o 
   4  30  -2        6.67       39.53     34.32 o 
   5  30  -2       71.32      145.10     47.75 o 
   6  30  -2       28.05       59.35     37.37 o 
   7  30  -2       23.07       76.92     32.70 o 
   8  30  -2        0.79       63.30     35.71 o 
   9  30  -2        8.90      -61.42     61.42 o 
  10  30  -2        5.44       68.41     43.36 o 
  11  30  -2       18.70       11.98     22.47 o 
   1  31  -2       43.04       44.34     34.33 o 
   2  31  -2       20.16       -5.97     34.60 o 
   3  31  -2       17.19       20.43     35.81 o 
   4  31  -2       90.12      137.83     45.55 o 
   5  31  -2       12.75        0.69     32.90 o 
   6  31  -2        7.76       59.19     35.89 o 
   7  31  -2       22.74       -0.99     28.31 o 
   8  31  -2       97.33      323.25    140.81 o 
   9  31  -2       23.38       51.55     44.42 o 
   0  32  -2       59.83       14.98    615.67 o 
   1  32  -2       31.39       45.73     35.65 o 
   2  32  -2       14.67       17.52     37.30 o 
   3  32  -2       93.61       79.97     36.77 o 
   4  32  -2       78.02      121.09     45.78 o 
   5  32  -2        5.37       41.01     38.87 o 
   6  32  -2       43.50      109.66     41.85 o 
   7  32  -2       56.20       44.50     34.40 o 
   8  32  -2       43.43       32.96    696.56 o 
   1  33  -2        7.71       -4.88    278.69 o 
   2  33  -2       22.53       70.43     39.80 o 
   3  33  -2       69.19      104.89     67.45 o 
   4  33  -2        4.68      -15.23     34.25 o 
   5  33  -2       22.28      -21.16     37.19 o 
   6  33  -2        9.88       32.96     32.96 o 
   0  34  -2       49.89      -28.46    337.05 o 
   1  34  -2        5.44       78.61    265.22 o 
   2  34  -2       22.50       11.59     37.07 o 
   0   0  -1      742.67      684.19     49.31 o 
   2   0  -1     4752.13     4346.05    207.51 o 
   4   0  -1    13535.55    12753.83   1113.00 o 
   6   0  -1     7357.61     6947.18    375.19 o 
   8   0  -1     4717.92     5999.25   1225.35 o 
  10   0  -1     4471.84     4947.68    381.99 o 
  12   0  -1      590.39      730.04     68.39 o 
  14   0  -1      507.16      362.51    133.32 o 
  16   0  -1      586.80      611.18    265.14 o 
  18   0  -1       96.99       85.39    377.49 o 
  20   0  -1        2.58       11.98    441.90 o 
  22   0  -1        3.74       -3.00    338.54 o 
   1   1  -1      205.15      185.34     21.16 o 
   2   1  -1    34009.19    31668.38   1027.13 o 
   3   1  -1     1604.54     1358.91    156.90 o 
   4   1  -1    24395.27    23940.37    827.00 o 
   5   1  -1    11672.34    11230.53    408.49 o 
   6   1  -1     2855.55     2940.02    118.59 o 
   7   1  -1     2414.97     2333.12    240.65 o 
   8   1  -1      805.01      745.08     52.16 o 
   9   1  -1     3411.06     3008.24    245.54 o 
  10   1  -1      174.94      262.31     35.07 o 
  11   1  -1     1561.72     1366.34     77.83 o 
  12   1  -1        2.81       15.82     14.13 o 
  13   1  -1     1465.24     1505.82    114.04 o 
  14   1  -1      115.46      142.83     21.31 o 
  15   1  -1      402.33      455.04     52.87 o 
  16   1  -1      322.80      327.21    233.63 o 
  17   1  -1       46.15       50.87    242.54 o 
  18   1  -1      108.87       80.92    214.12 o 
  19   1  -1        0.19      -10.16    144.03 o 
  20   1  -1       86.76       23.68    251.85 o 
  21   1  -1        4.02       15.83    266.53 o 
  22   1  -1       27.31      -30.24    281.26 o 
  23   1  -1        6.74       -5.86    255.72 o 
   0   2  -1     2976.50     3354.86    390.36 o 
   1   2  -1    29919.42    26770.50    729.69 o 
   2   2  -1      178.64      183.11     12.03 o 
   3   2  -1     9088.16     8408.80    282.89 o 
   4   2  -1     9946.24     9033.09    688.36 o 
   5   2  -1     8958.02     8486.22    344.18 o 
   6   2  -1     1708.29     1586.88    228.82 o 
   7   2  -1     1991.82     1772.53    180.64 o 
   8   2  -1     8290.10     8159.46    273.04 o 
   9   2  -1       79.48       83.45     14.13 o 
  10   2  -1     4043.08     4741.59    648.36 o 
  11   2  -1      341.17      331.71     29.84 o 
  12   2  -1     1463.69     1441.80     83.74 o 
  13   2  -1      934.07      991.78     63.10 o 
  14   2  -1     1105.97     1180.40     74.29 o 
  15   2  -1     1024.20     1030.16    149.60 o 
  16   2  -1      155.58      179.17     45.41 o 
  17   2  -1      467.99      235.74    109.04 o 
  18   2  -1       14.63        0.00    144.84 o 
  19   2  -1       61.44        3.61    141.96 o 
  20   2  -1        0.85       11.10    127.06 o 
  21   2  -1       38.77       67.33    175.43 o 
  22   2  -1        2.66       48.78    185.65 o 
  23   2  -1       22.84       -0.82    240.24 o 
   1   3  -1      213.67      223.19     12.97 o 
   2   3  -1    11871.72    11629.43    322.45 o 
   3   3  -1      586.86      608.66     35.34 o 
   4   3  -1    20403.77    19841.56    599.74 o 
   5   3  -1     5748.55     5637.71    172.95 o 
   6   3  -1     2580.19     3324.53    554.10 o 
   7   3  -1      663.00      683.40     51.58 o 
   8   3  -1     2368.17     2109.48    179.15 o 
   9   3  -1     2943.56     3005.98    132.60 o 
  10   3  -1      162.03      205.89     21.37 o 
  11   3  -1      796.57      726.64     49.92 o 
  12   3  -1      351.08      390.35     32.99 o 
  13   3  -1     1076.07     1018.71     66.41 o 
  14   3  -1     1258.17     1207.93     79.30 o 
  15   3  -1      394.51      443.69     54.91 o 
  16   3  -1      324.03      368.05     48.97 o 
  17   3  -1        9.88        3.68    241.39 o 
  18   3  -1        7.97       14.22    150.42 o 
  19   3  -1        3.16       -0.87    291.20 o 
  20   3  -1       40.82       66.48    250.91 o 
  21   3  -1        1.03      -11.37    181.93 o 
  22   3  -1       41.13        3.03    183.16 o 
  23   3  -1       22.00       57.11    196.47 o 
   0   4  -1     1684.75     1554.97     61.21 o 
   1   4  -1     7781.32     7399.61    311.43 o 
   2   4  -1     1792.19     2031.88    152.38 o 
   3   4  -1     1271.34     1115.44    109.37 o 
   4   4  -1     5151.61     5480.88    192.17 o 
   5   4  -1      202.65      183.69     12.96 o 
   6   4  -1     1643.87     1623.82     68.89 o 
   7   4  -1     1308.97     1270.70    138.29 o 
   8   4  -1     2496.85     2599.42    267.36 o 
   9   4  -1      647.84      616.32     40.76 o 
  10   4  -1     4690.70     4654.80    328.48 o 
  11   4  -1      270.68      294.87     26.60 o 
  12   4  -1     1031.71     1111.41     69.41 o 
  13   4  -1      404.20      486.86     43.68 o 
  14   4  -1      100.27      113.45     19.88 o 
  15   4  -1       25.96       24.94     25.14 o 
  16   4  -1       17.65       37.26     27.77 o 
  17   4  -1       22.02       37.93    132.46 o 
  18   4  -1        2.26      -17.33    254.48 o 
  19   4  -1      115.80       71.40    164.36 o 
  20   4  -1        8.24      -12.71    319.35 o 
  21   4  -1      126.96       47.14    263.82 o 
  22   4  -1       20.69       27.85    383.84 o 
  23   4  -1       30.59       23.64    194.45 o 
   1   5  -1     3845.81     3666.84    124.76 o 
   2   5  -1     8160.15     7249.26    228.29 o 
   3   5  -1     1953.67     1971.56     63.82 o 
   4   5  -1     2707.89     2772.61     93.14 o 
   5   5  -1     2365.72     2103.92    147.18 o 
   6   5  -1       76.31       63.60      9.36 o 
   7   5  -1     1403.57     1206.35    130.43 o 
   8   5  -1      329.88      272.85     40.32 o 
   9   5  -1      520.90      455.51     26.60 o 
  10   5  -1      192.33      250.81     24.00 o 
  11   5  -1       46.14       64.86     14.64 o 
  12   5  -1       32.40       25.40     14.09 o 
  13   5  -1      137.39      150.44     21.31 o 
  14   5  -1      205.66      190.73     35.74 o 
  15   5  -1       50.93       91.42     30.45 o 
  16   5  -1       28.51       39.96     28.12 o 
  17   5  -1       60.00       52.89     45.79 o 
  18   5  -1      180.12      141.58    111.66 o 
  19   5  -1       11.00       25.68    197.39 o 
  20   5  -1        2.91      -45.69    318.30 o 
  21   5  -1        3.08       11.15    351.59 o 
  22   5  -1        1.89       18.22    206.40 o 
  23   5  -1        2.09       26.87    275.00 o 
   0   6  -1     5068.61     5385.33    248.23 o 
   1   6  -1     1446.99     1549.04     64.24 o 
   2   6  -1     2968.19     2659.04     79.55 o 
   3   6  -1      952.64      863.93     31.15 o 
   4   6  -1     1788.62     1529.51    168.00 o 
   5   6  -1      803.78      818.46     37.10 o 
   6   6  -1     5013.55     4341.16    347.23 o 
   7   6  -1     3195.78     3153.41    114.44 o 
   8   6  -1     1411.65     1650.07    210.55 o 
   9   6  -1      383.93      359.24     43.17 o 
  10   6  -1      769.79      791.65     40.90 o 
  11   6  -1      140.19      147.85     19.12 o 
  12   6  -1      134.20      153.23     20.41 o 
  13   6  -1      222.48      192.72     24.31 o 
  14   6  -1        1.35       -3.94     23.49 o 
  15   6  -1      243.35      282.16     42.59 o 
  16   6  -1       23.55       16.83     27.79 o 
  17   6  -1        5.74        8.34     27.95 o 
  18   6  -1       55.12       52.40    213.86 o 
  19   6  -1       12.92       -7.44    151.92 o 
  20   6  -1        0.58      -62.74    181.91 o 
  21   6  -1        0.83       -2.59    360.15 o 
  22   6  -1        1.26       -1.74    291.23 o 
  23   6  -1        3.66        4.49    653.12 o 
   1   7  -1     3166.25     3039.38    139.04 o 
   2   7  -1     4726.67     4629.44    121.58 o 
   3   7  -1      443.62      454.13     18.16 o 
   4   7  -1     1721.05     1720.78     59.34 o 
   5   7  -1      653.14      610.60     35.71 o 
   6   7  -1     1399.10     1517.65     61.59 o 
   7   7  -1       87.07       87.37      9.82 o 
   8   7  -1      708.85      665.56     35.54 o 
   9   7  -1       85.01       71.80     19.16 o 
  10   7  -1       40.15       25.22      7.87 o 
  11   7  -1      141.97      133.74     13.94 o 
  12   7  -1      247.72      255.08     25.53 o 
  13   7  -1      174.78      178.21     33.89 o 
  14   7  -1      237.93      265.85     39.70 o 
  15   7  -1       47.47      106.51     35.34 o 
  16   7  -1       91.50       79.32     32.42 o 
  17   7  -1       48.75       32.56     31.22 o 
  18   7  -1       28.02       26.62    278.73 o 
  19   7  -1       48.43       -6.83    179.31 o 
  20   7  -1        7.86       15.73    270.23 o 
  21   7  -1       38.06       82.38    371.39 o 
  22   7  -1        8.85       20.97    340.04 o 
  23   7  -1        5.87       40.45    254.66 o 
   0   8  -1    14041.88    13217.44    675.62 o 
   1   8  -1     5684.36     5617.67    190.88 o 
   2   8  -1      488.07      449.17     23.00 o 
   3   8  -1       31.54       34.00      3.72 o 
   4   8  -1     1625.18     1715.76     60.06 o 
   5   8  -1       41.40       54.75      4.70 o 
   6   8  -1     1141.98     1063.78     46.90 o 
   7   8  -1       93.73       70.13      9.20 o 
   8   8  -1      139.14      141.93     12.85 o 
   9   8  -1      788.57      741.59     45.83 o 
  10   8  -1       98.53       93.95     13.14 o 
  11   8  -1      493.36      546.00     30.69 o 
  12   8  -1      116.23      130.49     13.97 o 
  13   8  -1       78.25       62.92     26.70 o 
  14   8  -1      206.58      162.06     33.77 o 
  15   8  -1      203.60      249.59     41.57 o 
  16   8  -1       22.22      -24.99     26.17 o 
  17   8  -1       18.29       11.57     29.46 o 
  18   8  -1       44.71       28.74     55.02 o 
  19   8  -1       25.89       26.57    232.93 o 
  20   8  -1       46.40       23.17    163.33 o 
  21   8  -1       41.42       83.89    235.18 o 
  22   8  -1       43.63       40.45    611.18 o 
  23   8  -1        2.81       46.44    259.15 o 
   1   9  -1     1523.79     1411.81     49.86 o 
   2   9  -1     1878.47     2052.56    281.57 o 
   3   9  -1     1266.44     1563.90    126.95 o 
   4   9  -1      486.33      484.30     19.54 o 
   5   9  -1     4394.07     4432.86    140.08 o 
   6   9  -1      233.20      219.91     12.32 o 
   7   9  -1     1080.54     1133.10     57.58 o 
   8   9  -1     3093.62     2795.05    117.50 o 
   9   9  -1      161.71      175.35     14.62 o 
  10   9  -1     1036.00     1036.68    114.90 o 
  11   9  -1      183.96      161.29     20.47 o 
  12   9  -1       23.39       30.39      9.18 o 
  13   9  -1      138.50      119.73     17.86 o 
  14   9  -1      105.00       54.30     27.09 o 
  15   9  -1      106.49       94.41     34.08 o 
  16   9  -1       18.67        8.94     29.75 o 
  17   9  -1      147.34      148.42     41.44 o 
  18   9  -1       68.26       75.18     37.15 o 
  19   9  -1       41.86       42.38    323.57 o 
  20   9  -1       11.56      -25.47    218.71 o 
  21   9  -1       27.19       40.45    328.06 o 
  22   9  -1        0.35       -3.00    608.18 o 
   0  10  -1     2207.19     2481.58    109.47 o 
   1  10  -1      617.23      590.33     30.59 o 
   2  10  -1     1259.97     1372.72    113.00 o 
   3  10  -1      854.83      863.65     34.55 o 
   4  10  -1     3132.04     3481.33    192.20 o 
   5  10  -1      272.97      315.72     14.21 o 
   6  10  -1     1055.69     1040.81     39.47 o 
   7  10  -1     2339.81     2596.80     80.63 o 
   8  10  -1      205.52      179.50     17.23 o 
   9  10  -1      317.00      349.40     21.66 o 
  10  10  -1        3.47        5.52      6.74 o 
  11  10  -1      120.37      145.81     26.27 o 
  12  10  -1      161.91      163.29     20.73 o 
  13  10  -1        3.00        7.49     20.54 o 
  14  10  -1      112.05       73.47     15.57 o 
  15  10  -1       18.60       -5.63     26.63 o 
  16  10  -1       14.05       10.83     30.80 o 
  17  10  -1       15.52       65.53     41.57 o 
  18  10  -1       29.63       16.24     33.78 o 
  19  10  -1       16.01       29.96    214.21 o 
  20  10  -1       28.44       35.95    313.08 o 
  21  10  -1        0.60      -10.49    569.23 o 
  22  10  -1        3.08       80.89    250.16 o 
   1  11  -1     6177.39     5607.17    400.58 o 
   2  11  -1     2137.54     2023.35    253.09 o 
   3  11  -1     4052.07     3856.29    127.23 o 
   4  11  -1     1175.96     1253.64     48.57 o 
   5  11  -1      393.73      421.58     34.39 o 
   6  11  -1     1387.07     1411.37     54.60 o 
   7  11  -1       14.92       21.07      4.39 o 
   8  11  -1      877.43      835.54     35.84 o 
   9  11  -1      134.37      132.21     13.11 o 
  10  11  -1      991.71      965.97     49.42 o 
  11  11  -1       60.81       78.73     10.88 o 
  12  11  -1       58.81       96.06     27.73 o 
  13  11  -1       55.58       29.84     12.89 o 
  14  11  -1      336.20      337.71     31.03 o 
  15  11  -1       18.42        3.15     20.76 o 
  16  11  -1       48.09       22.67     29.77 o 
  17  11  -1        7.45       22.13     31.13 o 
  18  11  -1        8.34       14.45     34.18 o 
  19  11  -1       17.36       38.51     37.12 o 
  20  11  -1        0.11       17.98    531.78 o 
  21  11  -1        2.95      -35.95    591.70 o 
  22  11  -1        3.67       68.91    263.64 o 
   0  12  -1     1185.73     1256.73    177.62 o 
   1  12  -1      639.85      663.56     32.16 o 
   2  12  -1     2811.04     3356.56    307.77 o 
   3  12  -1     1061.14     1060.30     46.59 o 
   4  12  -1      378.58      356.93     17.65 o 
   5  12  -1     1504.51     1497.28     57.80 o 
   6  12  -1     1392.29     1337.76     60.81 o 
   7  12  -1      190.06      207.81     12.34 o 
   8  12  -1      207.66      219.66     13.53 o 
   9  12  -1     1212.87     1222.64     49.50 o 
  10  12  -1        3.17        3.46      7.74 o 
  11  12  -1       75.14       72.56     12.93 o 
  12  12  -1      128.80      128.80     28.76 o 
  13  12  -1       34.28       45.67     17.08 o 
  14  12  -1      111.70      134.99     20.70 o 
  15  12  -1      130.29      165.93     22.51 o 
  16  12  -1      230.68      168.89     43.52 o 
  17  12  -1        4.27       16.06     32.86 o 
  18  12  -1      130.01       68.28     35.85 o 
  19  12  -1        0.11       29.92     35.86 o 
  20  12  -1       17.30      -44.94    558.75 o 
  21  12  -1        3.39        8.99    257.65 o 
  22  12  -1       22.72       40.45    374.50 o 
   1  13  -1     1672.52     1867.11     76.74 o 
   2  13  -1       72.16       77.90      9.44 o 
   3  13  -1     1221.66     1379.45    110.92 o 
   4  13  -1      403.42      375.81     22.19 o 
   5  13  -1      783.00      791.66     35.03 o 
   6  13  -1     1219.20     1265.85     52.17 o 
   7  13  -1        1.88        1.50      4.18 o 
   8  13  -1     2316.33     2302.57    100.62 o 
   9  13  -1      213.44      210.50     21.75 o 
  10  13  -1      865.94      974.72    102.28 o 
  11  13  -1       54.15       40.47     12.39 o 
  12  13  -1      589.34      556.70     52.97 o 
  13  13  -1       56.08       65.19     27.03 o 
  14  13  -1      208.76      207.16     29.84 o 
  15  13  -1      128.26      120.94     20.72 o 
  16  13  -1       75.84       66.03     23.63 o 
  17  13  -1       24.65       25.61     33.96 o 
  18  13  -1        9.62       -9.64     37.45 o 
  19  13  -1       19.00       65.37     53.18 o 
  20  13  -1        4.37       20.97    253.16 o 
  21  13  -1       41.75       77.90    364.01 o 
   0  14  -1      939.85      907.95     80.46 o 
   1  14  -1       60.16       66.91      6.24 o 
   2  14  -1      376.32      352.31     24.90 o 
   3  14  -1      198.02      189.97     11.43 o 
   4  14  -1      227.64      241.84     13.81 o 
   5  14  -1       80.75       76.55      9.87 o 
   6  14  -1      591.33      578.72     27.27 o 
   7  14  -1     1338.06     1297.93     54.51 o 
   8  14  -1      182.99      184.35     19.66 o 
   9  14  -1      218.41      226.17     27.24 o 
  10  14  -1       38.55       41.72     11.80 o 
  11  14  -1      948.55      963.78     61.87 o 
  12  14  -1       54.69       30.63     13.42 o 
  13  14  -1      120.62      121.04     19.55 o 
  14  14  -1       91.41       80.72     22.49 o 
  15  14  -1      186.29      178.89     36.16 o 
  16  14  -1       58.10       58.71     19.05 o 
  17  14  -1        0.08       -9.15     17.34 o 
  18  14  -1       41.19       78.40     51.68 o 
  19  14  -1        3.53       41.03     40.12 o 
  20  14  -1       13.93       13.48    331.05 o 
  21  14  -1        6.41       56.92    641.14 o 
   1  15  -1      285.14      231.65     21.33 o 
   2  15  -1      161.86      168.18     10.35 o 
   3  15  -1     1180.40     1100.39     65.43 o 
   4  15  -1      309.77      317.06     38.30 o 
   5  15  -1        4.57        5.96      4.61 o 
   6  15  -1      147.46      156.67     10.86 o 
   7  15  -1      338.56      346.20     26.92 o 
   8  15  -1      385.56      358.67     30.87 o 
   9  15  -1       43.58       60.52     12.90 o 
  10  15  -1       13.65       24.44     13.33 o 
  11  15  -1       26.51       18.66      9.67 o 
  12  15  -1       86.42       67.46     19.45 o 
  13  15  -1       10.95       22.75     14.33 o 
  14  15  -1       21.65       -2.57     12.04 o 
  15  15  -1       95.80      156.92     58.52 o 
  16  15  -1       19.52       10.27     13.38 o 
  17  15  -1       23.00       32.36     16.71 o 
  18  15  -1        8.51      -11.98     34.38 o 
  19  15  -1       15.48       41.83     44.19 o 
  20  15  -1        6.90       54.02     41.84 o 
  21  15  -1       22.18       31.46    663.61 o 
   0  16  -1     3656.27     3116.27    313.07 o 
   1  16  -1      230.56      213.23     18.35 o 
   2  16  -1      649.67      665.04     36.51 o 
   3  16  -1       71.27       79.48     10.94 o 
   4  16  -1     1151.34     1137.48     59.55 o 
   5  16  -1       48.97       55.15      7.06 o 
   6  16  -1      155.49      150.30     11.06 o 
   7  16  -1       35.12       28.18     15.95 o 
   8  16  -1       94.33      121.62     16.52 o 
   9  16  -1       43.34       59.44     13.56 o 
  10  16  -1        4.05        6.26      9.58 o 
  11  16  -1      184.04      213.79     33.09 o 
  12  16  -1       83.93       83.70     16.54 o 
  13  16  -1        2.33       -2.54     10.71 o 
  14  16  -1       18.39       29.51     16.31 o 
  15  16  -1      110.08      123.12     22.49 o 
  16  16  -1       36.40       68.10     19.05 o 
  17  16  -1        1.34      -11.24     16.74 o 
  18  16  -1        9.60      -20.01     34.10 o 
  19  16  -1        3.11       29.14     50.93 o 
  20  16  -1       35.21       10.26     41.85 o 
   1  17  -1      879.39      850.72     41.66 o 
   2  17  -1      548.84      575.60     25.48 o 
   3  17  -1      458.75      471.62     24.84 o 
   4  17  -1       53.06       54.74     10.85 o 
   5  17  -1      210.02      214.40     13.95 o 
   6  17  -1      668.03      688.50     36.70 o 
   7  17  -1        1.15       -1.96      8.23 o 
   8  17  -1      543.72      539.45     53.00 o 
   9  17  -1       10.20       31.69     18.06 o 
  10  17  -1       75.02       78.16     15.16 o 
  11  17  -1       45.28       31.80     14.02 o 
  12  17  -1       15.74       24.09     28.27 o 
  13  17  -1      124.73      145.73     20.92 o 
  14  17  -1      149.20      179.39     23.17 o 
  15  17  -1       44.41       38.39     16.94 o 
  16  17  -1        5.36      -13.50     13.50 o 
  17  17  -1       16.36       20.96     16.94 o 
  18  17  -1        2.48        3.83     16.18 o 
  19  17  -1       23.50       51.74     47.19 o 
  20  17  -1        1.43       16.43     41.45 o 
   0  18  -1      337.63      345.70     50.77 o 
   1  18  -1      301.66      334.96     20.15 o 
   2  18  -1      935.02      870.26     38.04 o 
   3  18  -1      216.57      254.28     17.11 o 
   4  18  -1      124.55      129.63     10.05 o 
   5  18  -1      489.78      474.94     27.10 o 
   6  18  -1       76.60       83.52     14.04 o 
   7  18  -1       72.66       92.76     14.93 o 
   8  18  -1       79.19       84.24     15.44 o 
   9  18  -1      171.60      184.70     21.82 o 
  10  18  -1       27.07       69.13     14.38 o 
  11  18  -1        2.96        9.29     11.02 o 
  12  18  -1       37.11       43.02     15.10 o 
  13  18  -1       14.52        3.41     12.18 o 
  14  18  -1       49.89       46.51     23.99 o 
  15  18  -1       18.49       15.51     15.73 o 
  16  18  -1        4.51        7.79     16.51 o 
  17  18  -1        9.96       21.47     17.86 o 
  18  18  -1        6.15       -1.44     17.54 o 
  19  18  -1        6.37       -9.57     34.39 o 
  20  18  -1       15.23      -25.47     38.95 o 
   1  19  -1        3.56        4.61      4.40 o 
   2  19  -1      423.78      417.71     23.56 o 
   3  19  -1      398.58      377.15     22.49 o 
   4  19  -1      322.95      335.05     22.04 o 
   5  19  -1      398.96      368.12     54.16 o 
   6  19  -1       94.93      117.67     16.30 o 
   7  19  -1       45.06       59.40     13.04 o 
   8  19  -1      132.23      145.84     18.69 o 
   9  19  -1       12.90       27.26     15.60 o 
  10  19  -1      124.33      144.86     20.37 o 
  11  19  -1       95.74      123.19     19.38 o 
  12  19  -1       24.28       12.68     13.25 o 
  13  19  -1       62.69       62.82     17.84 o 
  14  19  -1      109.19      152.98     24.21 o 
  15  19  -1       25.64        9.53     16.91 o 
  16  19  -1       32.77       36.86     19.25 o 
  17  19  -1        8.78       21.30     30.64 o 
  18  19  -1       44.53       36.55     22.39 o 
  19  19  -1       26.19       -9.92     40.36 o 
   0  20  -1      112.67      144.79     37.30 o 
   1  20  -1      446.26      455.49     34.16 o 
   2  20  -1       62.80       55.06      7.57 o 
   3  20  -1      191.61      191.98     13.35 o 
   4  20  -1      305.88      331.54     22.35 o 
   5  20  -1      137.55      161.09     15.65 o 
   6  20  -1      652.50      647.99     43.15 o 
   7  20  -1      549.54      552.67     39.64 o 
   8  20  -1       12.81       22.09     17.39 o 
   9  20  -1       43.65       60.57     15.18 o 
  10  20  -1      292.71      286.75     43.22 o 
  11  20  -1      183.92      217.07     27.51 o 
  12  20  -1        1.78       19.58     20.86 o 
  13  20  -1       28.63       47.40     16.72 o 
  14  20  -1       37.76       12.68     19.94 o 
  15  20  -1       21.10       66.83     19.66 o 
  16  20  -1       23.68       45.20     18.99 o 
  17  20  -1       86.20       95.00     22.66 o 
  18  20  -1        6.68       -0.05     17.52 o 
  19  20  -1        4.19       -8.62     21.77 o 
   1  21  -1      165.23      154.29     16.30 o 
   2  21  -1      776.45      719.51     45.44 o 
   3  21  -1     1106.60     1120.17     54.54 o 
   4  21  -1      258.61      298.65     26.98 o 
   5  21  -1      113.96      125.20     18.22 o 
   6  21  -1      117.64      134.93     45.22 o 
   7  21  -1     1210.69     1167.05     72.04 o 
   8  21  -1      106.01      136.28     20.49 o 
   9  21  -1       72.79       85.19     18.19 o 
  10  21  -1      266.06      225.29     30.50 o 
  11  21  -1      248.48      279.19     75.34 o 
  12  21  -1       20.43       16.16     14.59 o 
  13  21  -1       55.96       73.46     21.88 o 
  14  21  -1       27.58       27.76     15.07 o 
  15  21  -1       31.97       21.57     25.28 o 
  16  21  -1       51.75       30.64     16.42 o 
  17  21  -1        0.48      -12.87     16.05 o 
  18  21  -1       27.50       55.59     38.80 o 
   0  22  -1     1402.67     1437.61     83.50 o 
   1  22  -1     1848.09     1694.00    139.33 o 
   2  22  -1       27.07       55.36     10.14 o 
   3  22  -1     2509.83     2238.90    266.25 o 
   4  22  -1      900.41      951.97    119.14 o 
   5  22  -1      113.92      142.90     19.32 o 
   6  22  -1       56.73       74.77     15.15 o 
   7  22  -1      852.37      835.71     67.40 o 
   8  22  -1      847.21      755.49     66.50 o 
   9  22  -1      114.45      126.53     25.59 o 
  10  22  -1      193.06      270.04     57.65 o 
  11  22  -1      129.78       98.33     20.53 o 
  12  22  -1       13.21       14.50     14.84 o 
  13  22  -1       36.08       62.94     18.36 o 
  14  22  -1        1.82       -0.68     25.26 o 
  15  22  -1        1.79        4.47     17.41 o 
  16  22  -1       36.13       43.42     20.80 o 
  17  22  -1       36.68       24.72     20.37 o 
  18  22  -1        4.95       12.44     26.21 o 
   1  23  -1      387.51      355.99     35.68 o 
   2  23  -1     1155.73     1036.99     54.13 o 
   3  23  -1      153.59      163.76     16.63 o 
   4  23  -1      498.94      442.99     43.40 o 
   5  23  -1       83.61      102.21     17.65 o 
   6  23  -1     1028.45      986.20     64.85 o 
   7  23  -1      325.93      310.06     30.42 o 
   8  23  -1        7.00       25.43     14.05 o 
   9  23  -1      996.18      980.15     65.70 o 
  10  23  -1       28.75       52.43     25.07 o 
  11  23  -1       71.74      102.98     21.52 o 
  12  23  -1      185.14      178.03     45.49 o 
  13  23  -1      294.41      271.07     38.12 o 
  14  23  -1       80.24       68.25     32.29 o 
  15  23  -1       95.48      106.06     24.02 o 
  16  23  -1        7.46       30.55     22.38 o 
  17  23  -1        6.28        5.16     18.88 o 
   0  24  -1       83.18       61.38     22.28 o 
   1  24  -1      102.93       66.43     11.49 o 
   2  24  -1       55.44       64.24     11.36 o 
   3  24  -1      933.52      852.05     53.06 o 
   4  24  -1       26.67       17.62     26.57 o 
   5  24  -1      223.18      280.78     27.63 o 
   6  24  -1      140.83      214.09     46.58 o 
   7  24  -1      322.54      395.74     34.73 o 
   8  24  -1      243.00      240.01     27.36 o 
   9  24  -1       11.69       11.89     25.09 o 
  10  24  -1      455.65      539.66     89.13 o 
  11  24  -1       60.22       62.44     19.39 o 
  12  24  -1       48.48       65.02     18.60 o 
  13  24  -1       31.43       74.25     21.74 o 
  14  24  -1      126.26      111.59     24.90 o 
  15  24  -1      132.60      163.79     34.02 o 
  16  24  -1       80.99       74.34     24.19 o 
  17  24  -1        6.04      -19.24     19.96 o 
   1  25  -1        7.07       33.48     15.30 o 
   2  25  -1      395.46      391.87     41.52 o 
   3  25  -1      165.68      170.78     17.98 o 
   4  25  -1       16.91       40.78     13.38 o 
   5  25  -1       45.84       15.77     13.60 o 
   6  25  -1       44.41       15.19     18.66 o 
   7  25  -1      148.92      146.92     34.63 o 
   8  25  -1       27.75       37.47     15.74 o 
   9  25  -1      540.51      564.97     44.69 o 
  10  25  -1       91.40      134.05     25.59 o 
  11  25  -1      105.93      107.73     32.81 o 
  12  25  -1       40.21       54.37     19.75 o 
  13  25  -1      216.95      237.78     45.81 o 
  14  25  -1        7.40       36.39     19.56 o 
  15  25  -1       68.79       68.75     23.97 o 
  16  25  -1       12.96       27.95     21.14 o 
   0  26  -1      136.19      143.02     32.57 o 
   1  26  -1      148.02      138.57     23.23 o 
   2  26  -1      204.74      244.44     27.92 o 
   3  26  -1      606.86      578.62     50.37 o 
   4  26  -1      347.53      433.42     39.06 o 
   5  26  -1       87.82      123.09     25.48 o 
   6  26  -1      427.99      476.40     49.09 o 
   7  26  -1        3.64       20.24     13.71 o 
   8  26  -1      103.13       84.27     41.05 o 
   9  26  -1        8.96      -12.39     12.39 o 
  10  26  -1       41.76       47.62     17.50 o 
  11  26  -1        5.50        9.82     13.97 o 
  12  26  -1       49.34       33.53     19.91 o 
  13  26  -1        1.41       32.60     28.16 o 
  14  26  -1        9.48       -9.07     17.66 o 
  15  26  -1       11.26        9.92     20.09 o 
   1  27  -1       19.84       16.98     16.74 o 
   2  27  -1      371.25      305.21     41.30 o 
   3  27  -1      139.29      203.73     38.94 o 
   4  27  -1      141.21      175.10     31.74 o 
   5  27  -1      134.27      140.00     25.58 o 
   6  27  -1       34.06       44.50     22.85 o 
   7  27  -1      246.06      292.55     32.43 o 
   8  27  -1        0.83       -4.55     21.90 o 
   9  27  -1       91.89       68.03     36.87 o 
  10  27  -1        5.53        6.11     15.24 o 
  11  27  -1       69.34       83.27     21.89 o 
  12  27  -1        0.35        2.96     23.66 o 
  13  27  -1       31.57       57.63     49.60 o 
  14  27  -1       11.14       11.78     34.20 o 
  15  27  -1       44.18       37.45     22.47 o 
   0  28  -1       20.83       16.79     23.93 o 
   1  28  -1       92.74      120.55     22.59 o 
   2  28  -1       17.34       23.56     19.37 o 
   3  28  -1       17.31       31.62     29.83 o 
   4  28  -1       49.00       20.40     29.09 o 
   5  28  -1       35.76       53.93     18.10 o 
   6  28  -1       75.92       92.38     24.24 o 
   7  28  -1       15.70       29.34     15.77 o 
   8  28  -1       41.70       71.44     23.19 o 
   9  28  -1        9.47       28.40     18.07 o 
  10  28  -1      304.83      349.39     43.51 o 
  11  28  -1        7.05      -14.73     19.36 o 
  12  28  -1        3.11       11.18     30.88 o 
  13  28  -1        1.31       17.90     20.36 o 
  14  28  -1       14.32       35.95     25.47 o 
   1  29  -1       64.46       25.85     20.55 o 
   2  29  -1      369.94      456.03     57.78 o 
   3  29  -1       21.59       66.68     31.33 o 
   4  29  -1      135.75      138.90     43.12 o 
   5  29  -1       42.51       97.44     51.68 o 
   6  29  -1       34.09       51.22     18.45 o 
   7  29  -1        3.40       -4.31     14.97 o 
   8  29  -1        1.36        7.03     15.60 o 
   9  29  -1        1.27        2.99     18.36 o 
  10  29  -1        5.58       11.41     17.76 o 
  11  29  -1       44.50       46.97     20.96 o 
  12  29  -1        3.36       -2.06     17.08 o 
  13  29  -1       51.92      107.85     29.96 o 
   0  30  -1       42.17       53.83     29.76 o 
   1  30  -1       52.33       54.97     22.13 o 
   2  30  -1        4.75        9.34     28.25 o 
   3  30  -1      317.56      527.65     62.10 o 
   4  30  -1        6.24      -23.84     28.38 o 
   5  30  -1        7.03      -41.96     44.94 o 
   6  30  -1       38.54       32.15     33.70 o 
   7  30  -1        0.11        0.47     16.76 o 
   8  30  -1       14.71       -0.17     18.58 o 
   9  30  -1        0.83        8.34     25.22 o 
  10  30  -1       60.52       55.94     22.08 o 
  11  30  -1        5.22       36.25     23.73 o 
  12  30  -1       42.66       -4.49     22.47 o 
   1  31  -1       23.22       41.83     22.21 o 
   2  31  -1       14.94       43.68     32.46 o 
   3  31  -1       14.28       37.82     34.32 o 
   4  31  -1       38.88       10.50     38.77 o 
   5  31  -1        4.32       30.80     32.90 o 
   6  31  -1       12.15       25.98     35.89 o 
   7  31  -1        2.29      -18.17     35.89 o 
   8  31  -1        1.97      -17.39     17.39 o 
   9  31  -1        2.14      -13.48     20.83 o 
  10  31  -1        4.57       38.04     28.46 o 
   0  32  -1      220.93      316.46     52.23 o 
   1  32  -1      281.58      384.66     56.43 o 
   2  32  -1       15.56      -28.15     42.30 o 
   3  32  -1      224.81      344.34     70.57 o 
   4  32  -1       41.83       92.65     41.84 o 
   5  32  -1       61.68      131.92     44.82 o 
   6  32  -1        1.21      -33.07     35.89 o 
   7  32  -1       57.77      161.21     51.52 o 
   8  32  -1        1.79      -37.39     37.39 o 
   9  32  -1       14.53      -16.48    754.98 o 
   1  33  -1       42.05      100.53     41.70 o 
   2  33  -1       64.55       84.22     37.32 o 
   3  33  -1       11.15       39.76     35.89 o 
   4  33  -1      224.77      261.18     55.23 o 
   5  33  -1        6.23       56.82     38.88 o 
   6  33  -1       37.27       45.82     41.86 o 
   7  33  -1       38.10       39.37     44.40 o 
   0  34  -1       76.67      104.86    680.08 o 
   1  34  -1       20.88      -46.51     60.67 o 
   2  34  -1       43.42       45.87     41.86 o 
   3  34  -1       20.57       10.70     37.39 o 
   4  34  -1       11.81       55.25     41.87 o 
   5  34  -1      144.67      144.65     49.31 o 
   2   0   0     4280.38     3888.90    281.72 o 
   4   0   0   156935.19   146728.80   4976.56 o 
   6   0   0    43403.19    41433.32   1783.76 o 
   8   0   0     1274.00     1051.11    224.70 o 
  10   0   0       30.91       36.01     23.97 o 
  12   0   0       53.62      125.03     38.95 o 
  14   0   0       13.54       -0.67     19.18 o 
  16   0   0      529.23      245.67    131.82 o 
  18   0   0      110.42      148.30    151.30 o 
  20   0   0        2.07        0.00    173.77 o 
  22   0   0       84.48       41.94    356.52 o 
   1   1   0     1259.59     1113.27     50.30 o 
   2   1   0      220.57      224.16     23.87 o 
   3   1   0    10503.05     9761.88    276.67 o 
   4   1   0    32703.97    31415.01    876.54 o 
   5   1   0    25163.23    23735.02    626.29 o 
   6   1   0    53729.34    51414.76   1348.69 o 
   7   1   0       27.25       40.02     15.77 o 
   8   1   0     2334.71     2697.38    168.83 o 
   9   1   0      385.12      356.19     40.55 o 
  10   1   0     7025.93     6799.61    247.71 o 
  11   1   0       43.25       42.72     16.22 o 
  12   1   0     3760.01     3900.07    184.65 o 
  13   1   0      371.60      347.53     35.03 o 
  14   1   0      186.91      262.32     55.47 o 
  15   1   0       81.64       25.47    173.46 o 
  16   1   0      432.89      393.88    201.67 o 
  17   1   0        0.89       -0.05    230.80 o 
  18   1   0       21.56        0.67    253.67 o 
  19   1   0        8.11      -19.52    278.05 o 
  20   1   0        0.00       11.24    304.50 o 
  21   1   0        1.81       -3.70    168.78 o 
  22   1   0        1.80      -15.72    182.97 o 
  23   1   0        2.85      -55.38    316.45 o 
   1   2   0      483.89      470.45     27.94 o 
   2   2   0     2823.01     2830.19    101.59 o 
   3   2   0      761.85      730.68     40.26 o 
   4   2   0     2616.49     2338.80    107.66 o 
   5   2   0    49587.18    47284.02   1264.11 o 
   6   2   0     6663.91     6372.89    278.35 o 
   7   2   0      371.99      379.82     21.50 o 
   8   2   0      174.02      181.77     13.07 o 
   9   2   0     8160.87     7910.85    377.65 o 
  10   2   0       83.03      112.29     17.97 o 
  11   2   0     2312.33     1820.43    208.32 o 
  12   2   0      643.57      576.68     39.34 o 
  13   2   0      331.83      333.36     27.28 o 
  14   2   0        2.32      -12.80     17.86 o 
  15   2   0        2.57      -11.23    195.95 o 
  16   2   0      128.85      126.61    187.46 o 
  17   2   0       20.50       41.46     99.15 o 
  18   2   0       26.62       35.24    132.68 o 
  19   2   0       11.22       -8.45    228.88 o 
  20   2   0       14.14      -16.71    304.97 o 
  21   2   0        5.26        5.01    338.39 o 
  22   2   0       36.77       45.07    179.95 o 
  23   2   0        0.00      -26.09    288.68 o 
   1   3   0     6430.06     6192.83    182.60 o 
   2   3   0     1328.10     1159.09     73.40 o 
   3   3   0     5658.63     4762.00    310.94 o 
   4   3   0    21631.46    20260.32    556.08 o 
   5   3   0      251.41      278.63     15.89 o 
   6   3   0     3485.85     3615.55    177.68 o 
   7   3   0       44.20       37.60      6.46 o 
   8   3   0     3195.62     2960.35    216.66 o 
   9   3   0      433.06      466.60     38.72 o 
  10   3   0     2506.72     2267.93    292.11 o 
  11   3   0        5.77        2.48      7.23 o 
  12   3   0      468.88      500.39     51.11 o 
  13   3   0       62.59       81.34     24.96 o 
  14   3   0      397.01      316.62     40.79 o 
  15   3   0       69.93      119.91     28.10 o 
  16   3   0       42.78       33.34     91.86 o 
  17   3   0      129.32       84.29    238.71 o 
  18   3   0        5.46       53.89    262.68 o 
  19   3   0        7.49       38.26    133.28 o 
  20   3   0        1.98      -38.10    157.05 o 
  21   3   0        6.75       23.38    338.39 o 
  22   3   0        0.14      -44.22    370.19 o 
  23   3   0        0.77       -7.70    189.68 o 
   0   4   0    34460.88    31704.96   1252.38 o 
   1   4   0     1586.80     1538.76     56.19 o 
   2   4   0     3119.36     3047.73    110.32 o 
   3   4   0     2453.14     2413.40     87.79 o 
   4   4   0     2080.34     1941.90     75.54 o 
   5   4   0     1979.85     1981.08     68.70 o 
   6   4   0     1228.94     1104.18    106.91 o 
   7   4   0     2101.12     2375.78    127.03 o 
   8   4   0      986.77     1067.54     56.62 o 
   9   4   0     1916.92     1723.11    167.64 o 
  10   4   0      368.40      380.98     22.77 o 
  11   4   0        3.39       12.92      7.38 o 
  12   4   0      162.48      170.51     15.60 o 
  13   4   0       22.51       19.14     20.40 o 
  14   4   0      138.74      196.62     32.47 o 
  15   4   0        0.26      -18.03     23.67 o 
  16   4   0      178.14      140.89    220.85 o 
  17   4   0       31.56       54.29    118.68 o 
  18   4   0        0.13      -17.20    140.80 o 
  19   4   0        0.06       -0.17    284.91 o 
  20   4   0       14.75      -33.43    138.67 o 
  21   4   0        1.96       34.45    248.37 o 
  22   4   0        2.53      -24.43    194.79 o 
  23   4   0        0.76       40.29    187.30 o 
   1   5   0     8900.06     8487.66    260.71 o 
   2   5   0     2175.38     1924.10    124.49 o 
   3   5   0      335.05      366.26     25.60 o 
   4   5   0    14988.67    14626.17    490.67 o 
   5   5   0      221.52      216.75     12.98 o 
   6   5   0      404.75      426.57     21.76 o 
   7   5   0      103.17      137.74     10.64 o 
   8   5   0     5924.49     5355.37    390.35 o 
   9   5   0      406.46      442.13     29.30 o 
  10   5   0     1752.52     1578.08     69.63 o 
  11   5   0     1381.90     1134.76    137.59 o 
  12   5   0      465.09      443.19     47.46 o 
  13   5   0      136.08      134.69     17.34 o 
  14   5   0      331.89      280.47     38.19 o 
  15   5   0       18.78       -2.62     24.10 o 
  16   5   0        0.03       -2.85     23.43 o 
  17   5   0      189.72      154.31    249.45 o 
  18   5   0        9.08      -24.91    121.21 o 
  19   5   0       54.46       24.65    162.25 o 
  20   5   0        0.00      -30.14    148.67 o 
  21   5   0       10.98      -12.35    281.46 o 
  22   5   0        6.34       36.95    290.79 o 
  23   5   0        2.10        4.95    147.99 o 
   0   6   0     9457.16     8435.85    573.94 o 
   1   6   0     3605.85     3528.75    111.03 o 
   2   6   0       42.46       44.25      4.68 o 
   3   6   0    13145.83    13128.65    398.73 o 
   4   6   0    13608.24    13264.60    479.60 o 
   5   6   0     4111.29     3705.33    153.93 o 
   6   6   0    10023.66     9307.97    741.11 o 
   7   6   0    11887.42    11388.40    332.85 o 
   8   6   0      116.88      157.86     15.75 o 
   9   6   0      837.70      783.05     39.29 o 
  10   6   0     1124.65     1118.96     83.90 o 
  11   6   0      146.97      141.99     13.61 o 
  12   6   0      304.47      296.19     35.56 o 
  13   6   0       45.50       38.72     11.48 o 
  14   6   0        4.18        6.97     10.51 o 
  15   6   0      175.30      163.11     32.56 o 
  16   6   0        0.02        8.11     20.70 o 
  17   6   0       30.69       -4.59    166.79 o 
  18   6   0       24.90       53.28    139.88 o 
  19   6   0       16.54       24.61    250.57 o 
  20   6   0       86.61       76.70    178.96 o 
  21   6   0       43.55        4.54    291.06 o 
  22   6   0        8.79       24.72    380.26 o 
  23   6   0        2.74       33.06    167.37 o 
   1   7   0      895.35      819.10     49.67 o 
   2   7   0     4171.74     3719.40    465.73 o 
   3   7   0     1835.03     1783.83     65.79 o 
   4   7   0     2210.46     2240.04    118.32 o 
   5   7   0    11307.21    12792.77   1285.56 o 
   6   7   0      441.09      460.80     25.10 o 
   7   7   0        4.73        7.93      5.11 o 
   8   7   0     2351.30     2413.03     87.83 o 
   9   7   0     2088.24     1911.12    193.63 o 
  10   7   0      286.91      289.60     29.71 o 
  11   7   0       64.84       64.31      9.29 o 
  12   7   0       24.91       32.12     11.44 o 
  13   7   0      199.19      193.28     21.30 o 
  14   7   0        7.25       -2.99     10.38 o 
  15   7   0      229.58      192.20     21.77 o 
  16   7   0        0.13       -4.73     24.92 o 
  17   7   0       50.22       32.84    145.82 o 
  18   7   0       12.20        0.99    209.77 o 
  19   7   0       42.46       38.16    142.61 o 
  20   7   0        0.23        7.89    227.29 o 
  21   7   0        0.46        5.07    175.99 o 
  22   7   0       17.83        6.50    391.71 o 
  23   7   0        4.49       26.89    167.56 o 
   0   8   0    19881.53    19210.88    735.52 o 
   1   8   0    14798.39    14062.06    378.95 o 
   2   8   0      752.74      730.01     53.43 o 
   3   8   0     3455.92     3596.04    195.52 o 
   4   8   0        4.74       -3.05      3.05 o 
   5   8   0      248.02      286.73     17.26 o 
   6   8   0      138.14      119.94     12.90 o 
   7   8   0      986.56     1006.05     48.89 o 
   8   8   0     2147.07     2055.99    131.00 o 
   9   8   0      386.52      420.74     23.84 o 
  10   8   0       70.04       84.83      9.90 o 
  11   8   0      364.00      416.47     30.37 o 
  12   8   0       64.90       64.10     12.89 o 
  13   8   0        1.82        3.01     10.17 o 
  14   8   0        4.13       -3.42      9.47 o 
  15   8   0      219.33      170.09     22.30 o 
  16   8   0      213.47      142.02     22.49 o 
  17   8   0        2.56        8.15     28.29 o 
  18   8   0        9.31       49.10    241.74 o 
  19   8   0       57.59        7.32    236.70 o 
  20   8   0       11.59       -9.19    332.01 o 
  21   8   0        0.17       12.25    149.23 o 
  22   8   0        2.38       55.43    208.55 o 
  23   8   0        1.88      -10.08    347.51 o 
   1   9   0        5.29       15.05      2.79 o 
   2   9   0       19.08       15.26      3.50 o 
   3   9   0       19.73       19.17      3.76 o 
   4   9   0     6744.64     6834.55    275.68 o 
   5   9   0     3163.40     3675.66    219.87 o 
   6   9   0     1356.74     1428.61     65.13 o 
   7   9   0        0.97       22.02      9.99 o 
   8   9   0     2715.41     2688.80    110.84 o 
   9   9   0     2508.23     2527.76    107.25 o 
  10   9   0      466.62      423.82     24.58 o 
  11   9   0        9.76       10.12      8.81 o 
  12   9   0      355.59      316.11     28.32 o 
  13   9   0      194.68      207.43     22.48 o 
  14   9   0        5.73        8.92     10.56 o 
  15   9   0       71.11       87.69     22.07 o 
  16   9   0       17.39        1.57     11.05 o 
  17   9   0      131.44      112.98     31.53 o 
  18   9   0      237.28      168.64    129.94 o 
  19   9   0        3.51        6.74    316.71 o 
  20   9   0        2.74       -0.30    194.95 o 
  21   9   0       18.58        6.46    158.82 o 
  22   9   0       10.82      -36.11    202.87 o 
  23   9   0        0.01       -7.49    564.74 o 
   0  10   0     1252.98     1468.55     73.89 o 
   1  10   0      186.66      196.08     12.45 o 
   2  10   0      603.95      580.88     28.91 o 
   3  10   0      154.73      150.01     10.44 o 
   4  10   0      904.29      885.48     37.22 o 
   5  10   0     2428.12     2565.36     93.24 o 
   6  10   0     6922.36     6667.99    239.84 o 
   7  10   0      228.03      243.70     16.22 o 
   8  10   0       14.55       26.48      8.58 o 
   9  10   0       74.73       78.60     12.09 o 
  10  10   0     1050.87      968.83     52.96 o 
  11  10   0        4.62        6.63      9.35 o 
  12  10   0      507.01      460.80     33.72 o 
  13  10   0      308.84      328.90     29.86 o 
  14  10   0        3.60       -7.23     10.56 o 
  15  10   0      111.92       93.38     22.63 o 
  16  10   0       56.77       61.35     16.74 o 
  17  10   0        4.75      -12.01     12.01 o 
  18  10   0       30.82      -24.74    299.22 o 
  19  10   0       35.49        4.31    190.92 o 
  20  10   0        0.20       14.02    349.55 o 
  21  10   0       74.38       61.21    184.45 o 
  22  10   0        8.40        8.07    290.72 o 
   1  11   0     1333.39     1273.60     53.10 o 
   2  11   0     2907.60     2988.04    248.50 o 
   3  11   0     3604.86     3423.46    122.22 o 
   4  11   0     1437.29     1477.58     70.50 o 
   5  11   0       16.82        6.97      6.75 o 
   6  11   0     1002.11     1105.03     45.58 o 
   7  11   0     6113.30     6116.41    195.74 o 
   8  11   0       76.73      108.60     17.08 o 
   9  11   0      241.86      281.55     19.62 o 
  10  11   0      182.49      200.41     20.14 o 
  11  11   0      173.53      159.71     20.37 o 
  12  11   0       35.83       23.85     10.52 o 
  13  11   0        7.37       16.38     10.77 o 
  14  11   0       60.30       32.17     12.65 o 
  15  11   0       48.71       27.17     23.94 o 
  16  11   0        3.87       -2.01     12.66 o 
  17  11   0       15.03       24.34     17.84 o 
  18  11   0      157.04       92.70     21.85 o 
  19  11   0        6.61       -0.40    337.27 o 
  20  11   0       17.91       -8.79    359.67 o 
  21  11   0        1.87        8.54    261.88 o 
  22  11   0        0.18       54.31    434.39 o 
   0  12   0      276.11      261.05     19.50 o 
   1  12   0     1766.13     1667.29    132.86 o 
   2  12   0     1831.59     1903.18     84.33 o 
   3  12   0     5481.93     5318.44    177.22 o 
   4  12   0     1025.61     1052.55     57.21 o 
   5  12   0       63.11       63.22      6.96 o 
   6  12   0     1938.65     1967.73     76.93 o 
   7  12   0      349.28      357.91     18.36 o 
   8  12   0        0.06        2.61      5.26 o 
   9  12   0        6.64        7.62      4.96 o 
  10  12   0      128.74      179.35     20.15 o 
  11  12   0       89.27       69.76     13.21 o 
  12  12   0      142.11      139.28     18.59 o 
  13  12   0       22.22       25.26     11.54 o 
  14  12   0        3.15        1.32     11.72 o 
  15  12   0        0.27      -11.85     12.84 o 
  16  12   0        0.13      -15.56     15.56 o 
  17  12   0        0.09      -13.08     13.24 o 
  18  12   0       35.43        8.26     13.62 o 
  19  12   0        1.10      -51.17    195.97 o 
  20  12   0        0.51        9.41    271.71 o 
  21  12   0       40.68       43.16    387.95 o 
  22  12   0        0.72       -1.50    250.16 o 
   1  13   0       21.61       24.51      4.62 o 
   2  13   0    15533.07    15279.12    428.02 o 
   3  13   0       14.26       22.02      6.32 o 
   4  13   0      188.81      180.27     13.73 o 
   5  13   0       15.88       39.80      5.92 o 
   6  13   0      103.62      120.34     15.03 o 
   7  13   0        5.33        4.71      5.04 o 
   8  13   0       12.40        8.66      6.26 o 
   9  13   0      230.71      203.13     15.74 o 
  10  13   0      151.66      145.96     13.57 o 
  11  13   0      499.76      509.35     35.38 o 
  12  13   0       14.87       21.86     12.07 o 
  13  13   0       54.71       70.05     14.63 o 
  14  13   0       60.38       34.69     15.78 o 
  15  13   0       28.13       -3.92     24.92 o 
  16  13   0        0.84       26.07     14.40 o 
  17  13   0        2.59        3.69     15.35 o 
  18  13   0       72.87       74.15     19.00 o 
  19  13   0        2.39       13.96     28.36 o 
  20  13   0        4.56      -17.25    384.46 o 
  21  13   0        0.01       -4.49    593.20 o 
   0  14   0       14.83       25.40      7.18 o 
   1  14   0      532.92      394.65     28.58 o 
   2  14   0      117.45      136.61     11.56 o 
   3  14   0      717.46      730.08     38.30 o 
   4  14   0        0.01       -1.82      6.41 o 
   5  14   0      735.26      686.93     30.88 o 
   6  14   0       28.34       32.84      6.04 o 
   7  14   0      354.36      396.07     20.38 o 
   8  14   0       50.87       64.63      8.19 o 
   9  14   0        5.38        7.19      6.29 o 
  10  14   0       66.22       70.84     10.93 o 
  11  14   0       66.63       68.01     11.16 o 
  12  14   0       32.82       32.52     16.77 o 
  13  14   0       97.43      112.73     19.03 o 
  14  14   0       74.69       92.61     17.08 o 
  15  14   0       34.52       27.64     19.03 o 
  16  14   0       15.12       17.04     14.37 o 
  17  14   0       15.21       -4.49     14.58 o 
  18  14   0        4.58       -4.66     15.35 o 
  19  14   0       28.10       -0.09     19.45 o 
  20  14   0        0.65       65.91    229.19 o 
  21  14   0       19.97       32.96    263.64 o 
   1  15   0       10.17       11.85      4.09 o 
   2  15   0     3005.46     2945.31    118.77 o 
   3  15   0       26.23       46.47      9.50 o 
   4  15   0      112.23      132.81     11.86 o 
   5  15   0     1256.28     1242.90     52.24 o 
   6  15   0      102.96      109.21      9.55 o 
   7  15   0     1100.54     1133.83     57.24 o 
   8  15   0       63.01       83.88      8.94 o 
   9  15   0      859.10      855.91     59.24 o 
  10  15   0       14.58       16.33     10.85 o 
  11  15   0      581.67      600.52     34.01 o 
  12  15   0       11.01       -3.54     11.07 o 
  13  15   0       73.68       47.89     15.77 o 
  14  15   0       42.39       38.94     14.02 o 
  15  15   0      105.02       89.02     18.25 o 
  16  15   0        2.23       -8.20     14.02 o 
  17  15   0        2.12       -8.49     28.18 o 
  18  15   0        0.20        4.64     15.89 o 
  19  15   0       13.11       73.47     29.32 o 
  20  15   0      103.09      129.64     76.40 o 
  21  15   0        0.52        7.49    644.13 o 
   0  16   0      149.21      177.61     16.50 o 
   1  16   0      550.09      493.28     30.80 o 
   2  16   0      597.25      656.31     34.77 o 
   3  16   0     1773.31     1654.25     64.99 o 
   4  16   0       90.04      110.28     10.45 o 
   5  16   0      454.80      493.10     23.97 o 
   6  16   0      182.10      204.29     14.40 o 
   7  16   0        1.12        3.71      5.63 o 
   8  16   0        6.60        2.53      5.98 o 
   9  16   0        0.26       21.02      8.42 o 
  10  16   0       12.86        4.75      8.23 o 
  11  16   0       11.32        3.62     10.55 o 
  12  16   0        6.03       11.28     11.53 o 
  13  16   0       26.05       25.14     13.81 o 
  14  16   0        0.02      -11.63     11.90 o 
  15  16   0       88.18       84.39     17.86 o 
  16  16   0       14.13       -0.77     14.39 o 
  17  16   0       13.94        7.51     19.46 o 
  18  16   0        5.66        1.07     15.60 o 
  19  16   0       29.02       35.57     38.58 o 
  20  16   0        2.28        4.90     20.96 o 
   1  17   0      499.85      467.27     22.46 o 
   2  17   0     1105.85     1055.97     49.87 o 
   3  17   0      232.94      228.80     16.47 o 
   4  17   0        4.91       -2.17      4.78 o 
   5  17   0      492.20      473.68     23.13 o 
   6  17   0       24.65       23.97     10.04 o 
   7  17   0      574.09      607.07     28.62 o 
   8  17   0      122.50      127.27     13.06 o 
   9  17   0      308.52      300.48     32.25 o 
  10  17   0        8.74        1.94     10.38 o 
  11  17   0        9.28        0.70     11.53 o 
  12  17   0        0.09        9.62     11.72 o 
  13  17   0        0.01      -11.89     11.89 o 
  14  17   0        6.32      -18.81     18.81 o 
  15  17   0        2.64        8.56     12.97 o 
  16  17   0       40.29       49.32     22.30 o 
  17  17   0       69.84       92.89     21.89 o 
  18  17   0       32.41       13.20     17.40 o 
  19  17   0        2.83       -9.36     17.08 o 
  20  17   0        6.90        3.56     19.42 o 
   0  18   0       42.84       64.12     11.07 o 
   1  18   0       27.75       32.39      6.32 o 
   2  18   0       12.47       12.01      6.70 o 
   3  18   0        1.64        5.07      5.36 o 
   4  18   0      398.47      345.56     22.48 o 
   5  18   0      334.02      301.88     24.04 o 
   6  18   0      182.97      211.12     15.89 o 
   7  18   0        0.70        1.75      5.92 o 
   8  18   0       24.10       12.92      8.13 o 
   9  18   0      161.30      158.78     29.66 o 
  10  18   0      373.02      393.47     33.78 o 
  11  18   0       70.77      107.28     17.95 o 
  12  18   0       41.15       11.16     16.65 o 
  13  18   0        0.69       -1.84     12.69 o 
  14  18   0       31.42       19.35     14.55 o 
  15  18   0        8.39       40.67     20.39 o 
  16  18   0      108.48      138.50     32.64 o 
  17  18   0        0.36       -5.99     16.55 o 
  18  18   0       11.61       -5.28     15.91 o 
  19  18   0        3.21        9.43     36.26 o 
  20  18   0        4.06      -11.31     33.70 o 
   1  19   0       74.33       83.66     11.20 o 
   2  19   0      229.12      239.02     18.39 o 
   3  19   0       96.21       88.19      9.22 o 
   4  19   0      815.48      802.74     36.25 o 
   5  19   0       57.43       48.11      7.50 o 
   6  19   0       39.12       30.81     12.20 o 
   7  19   0        0.08       -1.40      6.42 o 
   8  19   0        9.83       14.98     16.60 o 
   9  19   0       10.34        5.39     10.39 o 
  10  19   0      139.75      125.82     19.78 o 
  11  19   0      129.78      162.09     26.55 o 
  12  19   0        9.20        9.36     13.22 o 
  13  19   0        2.27       32.61     21.74 o 
  14  19   0        6.27        0.58     14.42 o 
  15  19   0       96.07      108.43     25.29 o 
  16  19   0        4.77       -2.47     23.53 o 
  17  19   0       58.64       46.01     20.40 o 
  18  19   0       18.02       36.27     20.40 o 
  19  19   0        2.61       10.07     18.81 o 
   0  20   0     2353.59     2296.80    128.69 o 
   1  20   0     1048.78     1064.25     46.17 o 
   2  20   0      114.02      144.32     14.15 o 
   3  20   0      538.90      542.22     26.12 o 
   4  20   0      195.96      217.18     15.15 o 
   5  20   0     1047.64     1045.85     52.46 o 
   6  20   0        3.59       -0.58      7.43 o 
   7  20   0       18.31       15.86     16.03 o 
   8  20   0      209.27      267.87     28.89 o 
   9  20   0       85.75      102.05     17.96 o 
  10  20   0       30.30       22.40     12.90 o 
  11  20   0        7.50       18.91     13.55 o 
  12  20   0        7.26       10.98     13.36 o 
  13  20   0        8.50       38.01     16.70 o 
  14  20   0       14.10        2.87     17.33 o 
  15  20   0        9.23       -2.00     15.41 o 
  16  20   0       30.32       21.46     16.32 o 
  17  20   0       15.78       30.68     22.43 o 
  18  20   0        0.08      -30.84     96.62 o 
  19  20   0        4.11       47.10     21.34 o 
   1  21   0     1603.89     1469.52     64.42 o 
   2  21   0     1544.92     1463.66     70.91 o 
   3  21   0      244.23      258.39     21.10 o 
   4  21   0      958.93      977.52     51.14 o 
   5  21   0      388.28      418.50     25.76 o 
   6  21   0      151.14      173.26     16.76 o 
   7  21   0      152.94      137.44     20.44 o 
   8  21   0      228.18      282.40     28.13 o 
   9  21   0       44.16       39.53     14.05 o 
  10  21   0      107.22      120.62     19.55 o 
  11  21   0      106.72       92.92     19.92 o 
  12  21   0        0.55       -2.99     20.83 o 
  13  21   0        5.21       17.14     15.93 o 
  14  21   0       39.00       46.86     18.97 o 
  15  21   0        1.32        8.70     16.03 o 
  16  21   0       54.90       76.45     37.44 o 
  17  21   0        0.42       -0.40     16.55 o 
  18  21   0        5.56       11.93     24.35 o 
  19  21   0        0.68       23.97     43.44 o 
   0  22   0      550.32      546.54     38.95 o 
   1  22   0      289.69      289.27     18.21 o 
   2  22   0       73.38       65.97     13.84 o 
   3  22   0       21.22        6.57      7.93 o 
   4  22   0       77.99       81.70     14.07 o 
   5  22   0      557.45      603.61     43.54 o 
   6  22   0      138.74      173.70     22.18 o 
   7  22   0      132.82      154.00     25.71 o 
   8  22   0      316.91      318.94     31.19 o 
   9  22   0      608.60      611.09     93.55 o 
  10  22   0        4.79        3.00     13.09 o 
  11  22   0       22.17       11.07     14.55 o 
  12  22   0        2.22       20.55     15.37 o 
  13  22   0        4.58       -4.45     14.40 o 
  14  22   0       46.47       46.91     18.82 o 
  15  22   0        0.44       -9.37     15.91 o 
  16  22   0       25.82      112.77     36.47 o 
  17  22   0        1.10      -11.68     17.25 o 
  18  22   0       35.48       14.29     20.92 o 
   1  23   0      188.85      201.17     16.37 o 
   2  23   0       58.51       85.69     13.20 o 
   3  23   0        8.89        9.68      7.25 o 
   4  23   0        6.97        1.93      9.49 o 
   5  23   0     2301.86     2060.12    209.28 o 
   6  23   0      809.98      816.65     55.86 o 
   7  23   0        0.27       -8.75     14.07 o 
   8  23   0      137.60      145.66     22.28 o 
   9  23   0      673.84      715.67     52.13 o 
  10  23   0      457.08      531.53     91.39 o 
  11  23   0        0.68       18.72     14.86 o 
  12  23   0       87.15      139.37     25.79 o 
  13  23   0       13.42       50.81     18.41 o 
  14  23   0        0.12        7.53     14.73 o 
  15  23   0       10.51       -3.26     13.82 o 
  16  23   0        6.75       41.95     27.19 o 
  17  23   0       70.73       86.82     24.91 o 
   0  24   0      205.96      201.67     21.90 o 
   1  24   0       53.53       61.05      9.90 o 
   2  24   0      716.65      679.36     38.36 o 
   3  24   0      244.17      224.47     16.68 o 
   4  24   0        0.01       -9.46      9.46 o 
   5  24   0      171.13      189.66     18.52 o 
   6  24   0     1712.67     1617.09     93.96 o 
   7  24   0       99.55      124.35     21.03 o 
   8  24   0      124.10      124.36     28.96 o 
   9  24   0      411.95      492.06    127.33 o 
  10  24   0        0.02        7.01     15.40 o 
  11  24   0      757.94      768.88    100.37 o 
  12  24   0       74.50       79.54     20.60 o 
  13  24   0       10.34       15.21     16.76 o 
  14  24   0       63.86       77.72     45.86 o 
  15  24   0      232.30      211.89     30.61 o 
  16  24   0       46.81      113.37     66.27 o 
  17  24   0       34.87        8.68     28.67 o 
   1  25   0      750.52      723.10     44.77 o 
   2  25   0        0.23       -0.41      7.03 o 
   3  25   0      499.65      545.79     42.60 o 
   4  25   0      232.19      253.86     22.32 o 
   5  25   0     1154.65     1061.81     69.10 o 
   6  25   0      431.73      457.82     38.72 o 
   7  25   0       27.57        0.15     12.04 o 
   8  25   0       18.49       33.57     29.51 o 
   9  25   0      161.88      178.57     29.90 o 
  10  25   0      145.06      184.70     31.53 o 
  11  25   0        0.05       23.97     21.89 o 
  12  25   0      220.69      268.05     37.40 o 
  13  25   0        3.89       32.05     44.35 o 
  14  25   0      139.91      122.03     26.19 o 
  15  25   0       54.51       63.60     24.17 o 
  16  25   0       38.41       68.55     25.69 o 
   0  26   0     1071.65      985.82     79.83 o 
   1  26   0       90.41      113.26     12.61 o 
   2  26   0      143.96      162.42     18.16 o 
   3  26   0      132.30      181.53     31.78 o 
   4  26   0      529.26      592.90     37.18 o 
   5  26   0      719.69      796.07     54.72 o 
   6  26   0      104.96       83.69     22.20 o 
   7  26   0       18.32       44.06     19.92 o 
   8  26   0       33.55       11.42     16.46 o 
   9  26   0      100.09      132.35     31.20 o 
  10  26   0        0.44       13.60     15.08 o 
  11  26   0      474.32      470.62     56.91 o 
  12  26   0       12.20       23.48     21.07 o 
  13  26   0       36.53       21.14     34.29 o 
  14  26   0       53.68       62.53     23.30 o 
  15  26   0       61.28       29.57     26.74 o 
   1  27   0      944.92      948.44     52.19 o 
   2  27   0        5.92       19.49     10.86 o 
   3  27   0      108.02      144.55     23.14 o 
   4  27   0      272.19      269.38     24.34 o 
   5  27   0      464.44      547.61     53.51 o 
   6  27   0       23.32       21.58     15.57 o 
   7  27   0       23.08       17.23     15.60 o 
   8  27   0        2.59       12.25     24.07 o 
   9  27   0        1.42       28.03     17.88 o 
  10  27   0       83.69      119.72     23.28 o 
  11  27   0        8.98       23.16     22.41 o 
  12  27   0       98.71      148.47     57.24 o 
  13  27   0        0.34        8.20     19.59 o 
  14  27   0      185.13      184.25     30.48 o 
  15  27   0        5.34        7.94     22.42 o 
   0  28   0      183.25      280.73     46.18 o 
   1  28   0        5.78        6.68     11.48 o 
   2  28   0       23.90       32.90     13.15 o 
   3  28   0        2.88       16.54     10.76 o 
   4  28   0        0.07       15.63     23.10 o 
   5  28   0       68.46      115.19     23.62 o 
   6  28   0       18.34       53.48     23.76 o 
   7  28   0       64.11       51.52     36.15 o 
   8  28   0        0.09      -14.25     14.98 o 
   9  28   0        0.44       18.83     18.51 o 
  10  28   0       11.65        7.05     18.07 o 
  11  28   0       29.00      -12.79     12.79 o 
  12  28   0       19.31       36.97     21.07 o 
  13  28   0        4.48       12.87     19.95 o 
  14  28   0        0.03       24.82     54.68 o 
   1  29   0       35.52       81.23     21.65 o 
   2  29   0        0.17        1.32     10.85 o 
   3  29   0      123.06      136.32     29.84 o 
   4  29   0       44.30       50.54     16.90 o 
   5  29   0        7.14       17.65     15.60 o 
   6  29   0        1.41       -4.36     12.55 o 
   7  29   0       31.80       19.83     17.41 o 
   8  29   0        9.82       17.25     14.73 o 
   9  29   0        0.75       -6.43     15.06 o 
  10  29   0        5.40      -13.98     13.98 o 
  11  29   0        2.78        7.27     20.18 o 
  12  29   0       12.24       45.76     21.29 o 
  13  29   0        2.72       31.18     49.43 o 
   0  30   0     1713.59     1543.02    143.49 o 
   1  30   0       77.33       87.89     22.59 o 
   2  30   0       11.33       23.23     18.96 o 
   3  30   0       37.39       63.25     20.20 o 
   4  30   0      156.18      183.98     32.42 o 
   5  30   0        6.02       35.27     16.94 o 
   6  30   0        8.06       12.84     13.73 o 
   7  30   0      224.76      306.83     35.11 o 
   8  30   0       19.89       68.84     20.39 o 
   9  30   0       26.74       23.00     17.76 o 
  10  30   0        2.16        7.48     19.63 o 
  11  30   0       10.89       39.06     21.29 o 
  12  30   0        0.99       24.81     32.21 o 
   1  31   0      137.52      178.15     28.96 o 
   2  31   0       15.16       52.24     21.92 o 
   3  31   0      150.19      146.61     40.34 o 
   4  31   0        6.31       11.94     17.40 o 
   5  31   0       10.03       14.12     16.52 o 
   6  31   0       81.48      113.35     43.31 o 
   7  31   0       12.68       -7.31     18.67 o 
   8  31   0       31.42       59.96     19.92 o 
   9  31   0       12.93       22.30     27.58 o 
  10  31   0        5.59      -15.45     15.45 o 
  11  31   0       12.52      -10.49     20.97 o 
   0  32   0        4.77       35.95     31.46 o 
   1  32   0        4.48       51.91     24.29 o 
   2  32   0      233.66      263.64     52.43 o 
   3  32   0        0.45      -17.68     38.20 o 
   4  32   0       54.30       45.02     37.15 o 
   5  32   0        0.83      -15.18     17.08 o 
   6  32   0       58.38      121.17     30.68 o 
   7  32   0        0.41       -9.19     20.53 o 
   8  32   0        0.14       31.95     21.14 o 
   9  32   0        0.26       38.85     23.95 o 
   1  33   0      162.47      138.10     29.11 o 
   2  33   0      224.55      305.59     56.92 o 
   3  33   0      131.82      146.80     46.44 o 
   4  33   0        0.31       76.40     38.95 o 
   5  33   0       21.54       55.00     44.46 o 
   6  33   0        0.38      -39.50     65.91 o 
   7  33   0       27.45        8.79     19.11 o 
   8  33   0        0.01        3.00     20.97 o 
   0  34   0      156.47      172.27     46.44 o 
   1  34   0       29.76       32.96     35.95 o 
   2  34   0       15.89       43.44     37.45 o 
   3  34   0       31.40      -32.96     32.96 o 
   4  34   0        5.80       37.45     40.45 o 
   2   0   1     4738.21     4231.80    340.04 o 
   4   0   1    13528.51    14624.09   1189.70 o 
   6   0   1     7377.74     6285.85    701.14 o 
   8   0   1     4721.11     4147.84    249.96 o 
  10   0   1     4501.00     4314.23    194.64 o 
  12   0   1      587.74      614.53     56.90 o 
  14   0   1      505.74      200.73    109.35 o 
  16   0   1      584.71      498.83    320.57 o 
  18   0   1       97.11       56.92    146.80 o 
  20   0   1        2.55       32.96    432.92 o 
  22   0   1        3.81       50.93    527.29 o 
   1   1   1      199.21      198.58     11.90 o 
   2   1   1    34015.19    30866.50    980.79 o 
   3   1   1     1589.78     1577.64     79.32 o 
   4   1   1    24428.87    22749.72    582.05 o 
   5   1   1    11633.51    10818.47    297.73 o 
   6   1   1     2863.78     2658.58    177.16 o 
   7   1   1     2374.03     2524.89     88.92 o 
   8   1   1      808.53      787.26     36.50 o 
   9   1   1     3421.12     3138.76    107.27 o 
  10   1   1      173.46      178.37     13.62 o 
  11   1   1     1557.78     1623.58     80.52 o 
  12   1   1        2.88        6.95      9.38 o 
  13   1   1     1474.64     1375.37    106.99 o 
  14   1   1      116.30       48.85     99.28 o 
  15   1   1      403.00      232.52    134.77 o 
  16   1   1      322.44      258.52    117.70 o 
  17   1   1       46.23       73.84    170.17 o 
  18   1   1      109.10       58.58    258.45 o 
  19   1   1        0.19      -16.48    138.86 o 
  20   1   1       86.57       60.28    254.88 o 
  21   1   1        4.07       16.58    169.34 o 
  22   1   1       27.26       29.06    187.80 o 
  23   1   1        6.78        9.49    182.28 o 
   0   2   1     2953.53     2747.72    125.83 o 
   1   2   1    29741.68    28793.53   1042.75 o 
   2   2   1      176.48      153.54     11.66 o 
   3   2   1     9059.90     8499.29    282.41 o 
   4   2   1     9945.53     9714.73    313.71 o 
   5   2   1     8911.10     8680.07    292.31 o 
   6   2   1     1684.79     1695.11     61.53 o 
   7   2   1     1989.18     2070.68     77.13 o 
   8   2   1     8292.16     7823.52    292.45 o 
   9   2   1       78.86       90.13      8.48 o 
  10   2   1     4018.45     3840.09    133.03 o 
  11   2   1      340.25      339.44     20.56 o 
  12   2   1     1461.93     1362.46    182.69 o 
  13   2   1      940.47      951.62     53.79 o 
  14   2   1     1105.45      859.16    125.08 o 
  15   2   1     1024.56      874.52     99.50 o 
  16   2   1      155.55       78.43    115.87 o 
  17   2   1      470.94      302.43    133.37 o 
  18   2   1       14.56       35.56    134.05 o 
  19   2   1       61.60       34.89    151.87 o 
  20   2   1        0.85      -51.23    117.67 o 
  21   2   1       38.66       -1.80    240.66 o 
  22   2   1        2.68        4.90    303.98 o 
  23   2   1       22.79       10.13    321.06 o 
   1   3   1      207.71      210.59     19.64 o 
   2   3   1    11686.00    11898.50    418.75 o 
   3   3   1      582.58      602.78     32.63 o 
   4   3   1    20378.34    19558.35    680.20 o 
   5   3   1     5736.72     5669.39    226.71 o 
   6   3   1     2554.45     2307.70    268.50 o 
   7   3   1      664.80      738.05     40.60 o 
   8   3   1     2361.34     2386.66    105.54 o 
   9   3   1     2941.24     3027.26    107.43 o 
  10   3   1      159.29      198.98     17.32 o 
  11   3   1      797.44      708.12     46.70 o 
  12   3   1      350.83      391.18     39.41 o 
  13   3   1     1078.42      990.34     92.49 o 
  14   3   1     1252.50     1089.70     71.89 o 
  15   3   1      393.37      373.75    206.55 o 
  16   3   1      324.44      254.14    225.14 o 
  17   3   1        9.98       16.18    214.24 o 
  18   3   1        8.28       -7.56    261.40 o 
  19   3   1        3.16      -15.35    248.71 o 
  20   3   1       40.97       35.99    313.51 o 
  21   3   1        1.04       31.47    163.71 o 
  22   3   1       41.19       42.72    373.89 o 
  23   3   1       22.01       20.96    413.08 o 
   0   4   1     1722.23     1486.74     81.96 o 
   1   4   1     7891.99     7606.69    199.30 o 
   2   4   1     1802.09     1863.84     67.44 o 
   3   4   1     1245.06     1224.97     59.16 o 
   4   4   1     5123.97     5005.90    204.60 o 
   5   4   1      205.54      197.43     18.08 o 
   6   4   1     1626.40     1659.15     76.35 o 
   7   4   1     1315.48     1303.58     68.37 o 
   8   4   1     2498.84     3066.15    262.42 o 
   9   4   1      646.84      626.39     37.88 o 
  10   4   1     4679.20     5049.03    349.00 o 
  11   4   1      272.63      281.82     21.94 o 
  12   4   1     1036.36     1033.67     55.16 o 
  13   4   1      400.61      435.03     35.03 o 
  14   4   1       99.94       70.77     22.60 o 
  15   4   1       25.18        5.05     12.58 o 
  16   4   1       18.18       21.49    169.52 o 
  17   4   1       22.13       13.01    111.34 o 
  18   4   1        2.27      -26.65    147.45 o 
  19   4   1      115.72       69.12    113.87 o 
  20   4   1        8.26       38.14    320.94 o 
  21   4   1      127.09      126.42    347.75 o 
  22   4   1       20.78       54.21    317.02 o 
  23   4   1       30.61       41.01    416.80 o 
   1   5   1     3832.99     3395.73    254.11 o 
   2   5   1     8140.66     7897.46    268.23 o 
   3   5   1     1915.72     1926.89     91.86 o 
   4   5   1     2725.22     2574.09    112.59 o 
   5   5   1     2351.69     2561.46    241.13 o 
   6   5   1       78.96       85.90      9.30 o 
   7   5   1     1418.47     1415.56     75.45 o 
   8   5   1      333.46      293.25     34.59 o 
   9   5   1      513.55      467.81     30.78 o 
  10   5   1      193.88      242.18     28.62 o 
  11   5   1       46.82       62.89     11.46 o 
  12   5   1       32.79       30.40      9.91 o 
  13   5   1      134.15      157.10     22.65 o 
  14   5   1      206.00      191.68     30.27 o 
  15   5   1       51.46       60.23     19.12 o 
  16   5   1       28.62       41.62     17.81 o 
  17   5   1       59.65      117.86    258.04 o 
  18   5   1      179.71       44.16    132.89 o 
  19   5   1       10.87       26.19    227.07 o 
  20   5   1        2.91       28.59    235.18 o 
  21   5   1        3.10       49.41    188.92 o 
  22   5   1        1.88       56.27    188.99 o 
  23   5   1        2.07        7.51    417.14 o 
   0   6   1     5085.68     4840.42    207.12 o 
   1   6   1     1455.86     1490.46     59.91 o 
   2   6   1     2964.79     2859.11    115.24 o 
   3   6   1      964.51      907.30     40.33 o 
   4   6   1     1798.06     1658.50     76.61 o 
   5   6   1      810.19      764.28     45.03 o 
   6   6   1     5007.31     4681.88    287.60 o 
   7   6   1     3190.66     3580.45    324.54 o 
   8   6   1     1412.77     1502.88     77.30 o 
   9   6   1      375.61      404.70     25.97 o 
  10   6   1      754.02      770.21     43.92 o 
  11   6   1      141.36      150.32     16.30 o 
  12   6   1      135.33      163.55     19.03 o 
  13   6   1      222.67      218.32     24.97 o 
  14   6   1        1.23       -8.03      8.03 o 
  15   6   1      243.16      209.05     23.07 o 
  16   6   1       23.95       38.51     17.91 o 
  17   6   1        5.74        8.63     17.38 o 
  18   6   1       55.25       45.49    156.23 o 
  19   6   1       12.97       -6.73    297.05 o 
  20   6   1        0.56       63.01    153.64 o 
  21   6   1        0.82       74.81    257.46 o 
  22   6   1        1.28       10.05    270.83 o 
  23   6   1        3.68       51.79    218.14 o 
   1   7   1     3187.35     3074.23     89.69 o 
   2   7   1     4738.87     4859.42    141.70 o 
   3   7   1      450.44      486.21     23.93 o 
   4   7   1     1691.23     1752.85     71.22 o 
   5   7   1      655.40      650.68     52.48 o 
   6   7   1     1395.77     1426.91     71.93 o 
   7   7   1       91.70      117.94     18.97 o 
   8   7   1      704.28      706.08     49.30 o 
   9   7   1       81.14       78.01     11.03 o 
  10   7   1       40.79       45.88      9.31 o 
  11   7   1      140.12      157.77     22.84 o 
  12   7   1      245.11      248.10     22.28 o 
  13   7   1      176.30      199.10     20.94 o 
  14   7   1      237.98      227.38     26.50 o 
  15   7   1       47.49       23.55     12.35 o 
  16   7   1       91.66       78.83     20.89 o 
  17   7   1       48.85       76.06     30.64 o 
  18   7   1       28.10       33.62     20.91 o 
  19   7   1       48.45       -6.31    222.77 o 
  20   7   1        7.73      -24.61    124.44 o 
  21   7   1       38.13       51.28    365.32 o 
  22   7   1        8.84       35.04    331.62 o 
  23   7   1        5.87      -35.53    328.22 o 
   0   8   1    14057.23    14117.90    534.04 o 
   1   8   1     5667.85     5656.47    155.34 o 
   2   8   1      482.41      495.82     21.76 o 
   3   8   1       31.20       41.88      8.20 o 
   4   8   1     1647.63     1758.59     75.37 o 
   5   8   1       37.02       50.71     16.19 o 
   6   8   1     1155.03     1087.50     60.82 o 
   7   8   1       95.73      102.50     11.42 o 
   8   8   1      139.58      157.35     14.45 o 
   9   8   1      799.80      741.74     44.04 o 
  10   8   1      102.24       92.38     12.91 o 
  11   8   1      488.73      522.58     48.00 o 
  12   8   1      117.64      119.03     16.10 o 
  13   8   1       77.98      114.61     15.57 o 
  14   8   1      205.78      193.42     21.07 o 
  15   8   1      201.92      184.67     22.18 o 
  16   8   1       22.59       17.01     16.42 o 
  17   8   1       18.69       36.10     20.87 o 
  18   8   1       44.74       26.05     17.91 o 
  19   8   1       25.85        7.83    248.01 o 
  20   8   1       46.49       75.20    236.81 o 
  21   8   1       41.59        1.50    197.50 o 
  22   8   1       43.59        2.51    341.13 o 
  23   8   1        2.82       16.48    636.64 o 
   1   9   1     1511.88     1436.42     50.74 o 
   2   9   1     1873.10     1826.78    106.41 o 
   3   9   1     1287.28     1294.79     68.75 o 
   4   9   1      490.36      466.38     25.31 o 
   5   9   1     4384.99     4293.49    168.93 o 
   6   9   1      230.20      221.22     18.22 o 
   7   9   1     1077.70     1065.19     58.52 o 
   8   9   1     3074.45     3033.64    142.67 o 
   9   9   1      163.03      134.19     15.73 o 
  10   9   1     1037.43      960.96     58.16 o 
  11   9   1      180.79      197.53     41.73 o 
  12   9   1       23.81       12.47      9.96 o 
  13   9   1      136.76      112.92     16.29 o 
  14   9   1      106.67      109.06     16.51 o 
  15   9   1      105.36      156.16     33.62 o 
  16   9   1       18.64       -3.72     13.51 o 
  17   9   1      147.10      145.59     29.65 o 
  18   9   1       68.09       91.28     25.34 o 
  19   9   1       41.80       18.70     23.49 o 
  20   9   1       11.62       62.43    351.67 o 
  21   9   1       27.19        3.86    373.37 o 
  22   9   1        0.35       -4.68    205.69 o 
   0  10   1     2150.91     2424.63    124.86 o 
   1  10   1      607.50      654.68     27.84 o 
   2  10   1     1259.82     1325.50     48.95 o 
   3  10   1      865.47      874.72     36.44 o 
   4  10   1     3114.13     3008.34    141.14 o 
   5  10   1      269.10      301.42     21.09 o 
   6  10   1     1048.79     1083.20     48.92 o 
   7  10   1     2340.12     2439.28    114.89 o 
   8  10   1      205.21      204.98     18.26 o 
   9  10   1      316.87      312.24     24.86 o 
  10  10   1        3.62       -6.12     11.50 o 
  11  10   1      121.13      138.62     20.76 o 
  12  10   1      161.41      129.23     17.56 o 
  13  10   1        3.02       -3.63      9.26 o 
  14  10   1      112.15       90.93     24.00 o 
  15  10   1       18.62        6.16     12.45 o 
  16  10   1       14.58        2.56     24.65 o 
  17  10   1       15.65        8.36     16.29 o 
  18  10   1       29.81       -3.10     16.35 o 
  19  10   1       15.99      -11.10     14.90 o 
  20  10   1       28.45       42.72    272.35 o 
  21  10   1        0.62      -12.30    387.90 o 
  22  10   1        3.05       12.91    300.05 o 
   1  11   1     6136.20     6353.05    193.73 o 
   2  11   1     2121.49     2159.83     78.26 o 
   3  11   1     4051.90     4031.31    124.22 o 
   4  11   1     1167.42     1208.14     50.55 o 
   5  11   1      389.00      380.00     20.42 o 
   6  11   1     1379.86     1417.53     65.74 o 
   7  11   1       16.11       -4.65      5.29 o 
   8  11   1      865.65      861.29     50.34 o 
   9  11   1      134.74      171.13     20.92 o 
  10  11   1      993.62      942.22     53.92 o 
  11  11   1       62.05       49.07     11.26 o 
  12  11   1       57.93       46.32     11.73 o 
  13  11   1       56.44       27.11     11.52 o 
  14  11   1      336.08      296.30     59.59 o 
  15  11   1       18.73       24.28     13.50 o 
  16  11   1       48.09       48.38     20.24 o 
  17  11   1        7.67       29.87     19.27 o 
  18  11   1        8.30      -12.58     18.93 o 
  19  11   1       17.60       15.51     19.29 o 
  20  11   1        0.12        8.19     20.94 o 
  21  11   1        2.96      -28.16    218.01 o 
  22  11   1        3.68       -0.78    437.45 o 
   0  12   1     1195.42     1436.70     79.74 o 
   1  12   1      636.65      702.18     29.59 o 
   2  12   1     2812.99     2912.98    100.26 o 
   3  12   1     1053.24     1129.38     44.80 o 
   4  12   1      375.13      385.68     19.04 o 
   5  12   1     1487.55     1488.63     61.44 o 
   6  12   1     1390.11     1459.52     65.20 o 
   7  12   1      182.49      241.68     23.57 o 
   8  12   1      207.39      189.26     15.71 o 
   9  12   1     1213.79     1201.96     80.72 o 
  10  12   1        3.21       15.22     13.71 o 
  11  12   1       72.09       67.23     13.24 o 
  12  12   1      129.72      124.81     17.21 o 
  13  12   1       33.88       11.26     11.31 o 
  14  12   1      112.30      121.16     18.14 o 
  15  12   1      129.92       97.91     18.38 o 
  16  12   1      230.81      190.26     31.78 o 
  17  12   1        4.33        8.37     22.92 o 
  18  12   1      129.96      122.49     26.42 o 
  19  12   1        0.12       -2.47     19.32 o 
  20  12   1       17.20       12.10     26.51 o 
  21  12   1        3.38       56.65    420.52 o 
  22  12   1       22.72       -8.99    648.63 o 
   1  13   1     1675.32     1925.15     74.19 o 
   2  13   1       70.42       76.22      8.35 o 
   3  13   1     1217.31     1316.06     55.60 o 
   4  13   1      409.89      395.11     20.03 o 
   5  13   1      783.73      850.50     45.58 o 
   6  13   1     1223.26     1252.70     59.11 o 
   7  13   1        1.90        7.48      5.95 o 
   8  13   1     2356.08     2233.71     95.63 o 
   9  13   1      214.30      223.05     17.45 o 
  10  13   1      865.82      835.84     44.48 o 
  11  13   1       54.33       54.79     14.30 o 
  12  13   1      595.36      522.76     38.65 o 
  13  13   1       56.73       77.50     15.91 o 
  14  13   1      207.49      266.84     26.23 o 
  15  13   1      128.32      149.34     22.57 o 
  16  13   1       75.93       66.02     17.42 o 
  17  13   1       24.66       54.78     17.54 o 
  18  13   1        9.53       14.54     17.79 o 
  19  13   1       18.97       35.48     20.75 o 
  20  13   1        4.44       24.42     20.80 o 
  21  13   1       41.78       15.91     22.28 o 
   0  14   1      925.12      979.53     56.81 o 
   1  14   1       58.74       66.41      7.82 o 
   2  14   1      378.26      425.18     19.74 o 
   3  14   1      196.89      203.81     13.17 o 
   4  14   1      230.50      270.96     22.49 o 
   5  14   1       87.26       91.85      9.27 o 
   6  14   1      594.72      628.17     32.22 o 
   7  14   1     1337.48     1330.65     55.46 o 
   8  14   1      183.14      203.98     20.30 o 
   9  14   1      212.65      220.62     21.46 o 
  10  14   1       38.75       46.14      9.58 o 
  11  14   1      952.15      978.37     50.33 o 
  12  14   1       54.98       49.44     12.84 o 
  13  14   1      121.61      129.17     19.14 o 
  14  14   1       91.03       92.23     17.41 o 
  15  14   1      187.14      179.44     32.34 o 
  16  14   1       58.13       76.64     22.27 o 
  17  14   1        0.09       30.99     18.81 o 
  18  14   1       40.99       19.77     19.31 o 
  19  14   1        3.54      -13.66     17.94 o 
  20  14   1       13.89       25.22     20.86 o 
  21  14   1        6.41       -2.49     23.88 o 
   1  15   1      292.90      261.54     15.14 o 
   2  15   1      163.23      164.49     12.01 o 
   3  15   1     1166.67     1185.12     51.55 o 
   4  15   1      311.45      324.29     17.80 o 
   5  15   1        4.16       14.24      5.95 o 
   6  15   1      147.75      159.52     14.41 o 
   7  15   1      335.34      339.54     19.51 o 
   8  15   1      384.81      401.05     21.81 o 
   9  15   1       44.71       27.20     12.41 o 
  10  15   1       13.48       23.33      9.45 o 
  11  15   1       26.95       32.52      9.79 o 
  12  15   1       84.24       90.25     13.42 o 
  13  15   1       10.80       16.77     10.14 o 
  14  15   1       21.66       20.51     14.04 o 
  15  15   1       97.11       94.19     18.98 o 
  16  15   1       19.53        9.44     14.55 o 
  17  15   1       22.82       26.61     14.28 o 
  18  15   1        8.54        9.74     16.27 o 
  19  15   1       15.25       11.81     19.39 o 
  20  15   1        6.88        0.50     20.92 o 
  21  15   1       22.17       -4.40     22.44 o 
   0  16   1     3644.34     3422.92    176.10 o 
   1  16   1      232.05      232.05     14.54 o 
   2  16   1      651.83      662.18     30.18 o 
   3  16   1       72.86       94.34      9.30 o 
   4  16   1     1151.42     1175.77     48.60 o 
   5  16   1       48.42       37.15      7.12 o 
   6  16   1      157.77      158.15     19.56 o 
   7  16   1       36.08       37.65      7.83 o 
   8  16   1       94.88       92.99     10.48 o 
   9  16   1       44.92       47.56      8.86 o 
  10  16   1        4.14       -5.59      6.99 o 
  11  16   1      184.00      157.64     21.30 o 
  12  16   1       82.90       72.12     12.04 o 
  13  16   1        2.50       -9.15      9.15 o 
  14  16   1       18.35       28.25     14.23 o 
  15  16   1      110.27       89.88     18.70 o 
  16  16   1       36.52       49.60     16.74 o 
  17  16   1        1.35       -6.93     19.08 o 
  18  16   1        9.55       13.19     15.77 o 
  19  16   1        3.11      -14.09     27.40 o 
  20  16   1       35.41       13.20     22.44 o 
  21  16   1        0.25       13.48     25.45 o 
   1  17   1      883.53      860.47     37.50 o 
   2  17   1      546.10      521.00     26.39 o 
   3  17   1      465.74      465.39     23.80 o 
   4  17   1       52.86       70.42      8.71 o 
   5  17   1      211.10      243.57     15.88 o 
   6  17   1      666.29      643.59     31.14 o 
   7  17   1        0.97       -1.77      5.71 o 
   8  17   1      545.79      535.52     27.45 o 
   9  17   1       10.09       -6.24      6.50 o 
  10  17   1       73.91       56.89     20.32 o 
  11  17   1       45.64       19.95     13.19 o 
  12  17   1       15.92        5.66      8.45 o 
  13  17   1      126.13      119.96     34.38 o 
  14  17   1      147.54      102.85     20.35 o 
  15  17   1       44.34       65.89     17.89 o 
  16  17   1        5.32      -13.11     13.38 o 
  17  17   1       16.61      -15.03     15.37 o 
  18  17   1        2.42       -2.98     19.45 o 
  19  17   1       23.25       -0.20     22.37 o 
  20  17   1        1.41       -0.70     19.41 o 
   0  18   1      333.29      303.37     25.36 o 
   1  18   1      295.73      294.06     18.54 o 
   2  18   1      939.77      889.41     39.54 o 
   3  18   1      217.60      246.04     16.48 o 
   4  18   1      120.09      108.75     14.03 o 
   5  18   1      485.33      427.58     23.25 o 
   6  18   1       79.08       87.67     10.47 o 
   7  18   1       71.72       67.33      9.72 o 
   8  18   1       78.55       77.81     13.32 o 
   9  18   1      170.74      162.25     24.65 o 
  10  18   1       26.81       19.45      8.64 o 
  11  18   1        3.48        8.50     10.24 o 
  12  18   1       37.15       44.13     15.14 o 
  13  18   1       14.69        3.03     13.19 o 
  14  18   1       49.99       59.40     17.33 o 
  15  18   1       18.05        2.55     13.24 o 
  16  18   1        4.62       -1.35     14.58 o 
  17  18   1       10.07      -20.33     20.33 o 
  18  18   1        6.12       22.58     16.22 o 
  19  18   1        6.36       32.95     23.73 o 
  20  18   1       15.24       28.26     25.45 o 
   1  19   1        3.45       14.82      6.81 o 
   2  19   1      430.68      453.79     22.63 o 
   3  19   1      397.97      401.34     21.34 o 
   4  19   1      327.67      327.91     30.48 o 
   5  19   1      392.31      395.28     21.82 o 
   6  19   1       94.77       98.17     11.43 o 
   7  19   1       43.42       32.68      8.42 o 
   8  19   1      129.30      149.65     13.40 o 
   9  19   1       13.31        2.81      8.86 o 
  10  19   1      125.72      140.19     21.12 o 
  11  19   1       94.42       82.90     13.37 o 
  12  19   1       25.40       19.69     17.35 o 
  13  19   1       62.76       75.17     24.43 o 
  14  19   1      110.17       94.06     20.14 o 
  15  19   1       25.52        2.67     13.52 o 
  16  19   1       32.90       17.96     22.28 o 
  17  19   1        8.70        1.46     18.78 o 
  18  19   1       44.78       66.23     37.50 o 
  19  19   1       26.19       21.54     24.72 o 
   0  20   1      114.82      111.01     15.75 o 
   1  20   1      446.94      428.69     23.74 o 
   2  20   1       65.69       74.30      9.29 o 
   3  20   1      189.49      211.76     15.47 o 
   4  20   1      306.47      340.65     20.69 o 
   5  20   1      137.27      147.08     13.49 o 
   6  20   1      656.64      589.87     29.90 o 
   7  20   1      545.37      515.89     31.93 o 
   8  20   1       12.85       18.02      7.46 o 
   9  20   1       45.18       27.11     17.47 o 
  10  20   1      292.57      247.68     36.11 o 
  11  20   1      182.98      222.95     37.72 o 
  12  20   1        1.72       65.67     46.20 o 
  13  20   1       29.01       22.80     18.99 o 
  14  20   1       37.58       16.18     15.73 o 
  15  20   1       20.90       21.60     15.57 o 
  16  20   1       23.81        9.72     16.03 o 
  17  20   1       86.10       50.65     19.44 o 
  18  20   1        6.78       60.46     47.79 o 
  19  20   1        4.19       20.71     40.31 o 
   1  21   1      163.69      186.71     14.15 o 
   2  21   1      777.15      744.30     35.03 o 
   3  21   1     1117.69     1142.43     50.35 o 
   4  21   1      256.83      310.36     19.75 o 
   5  21   1      117.21      131.50     12.82 o 
   6  21   1      116.38      119.76     12.70 o 
   7  21   1     1224.73     1118.97     85.41 o 
   8  21   1      109.50      119.44     20.57 o 
   9  21   1       72.14       79.92     18.44 o 
  10  21   1      266.44      249.86     27.62 o 
  11  21   1      250.07      243.98     30.67 o 
  12  21   1       20.61       61.74     25.85 o 
  13  21   1       55.13       75.63     18.45 o 
  14  21   1       27.83        6.07     14.68 o 
  15  21   1       31.75       18.21     16.03 o 
  16  21   1       51.47       18.20     22.42 o 
  17  21   1        0.48       -2.71     26.77 o 
  18  21   1       27.53       67.97     19.62 o 
   0  22   1     1404.16     1383.20     84.90 o 
   1  22   1     1850.05     1861.33     75.88 o 
   2  22   1       26.91       35.21      9.83 o 
   3  22   1     2528.48     2515.07     98.87 o 
   4  22   1      909.00      871.07     40.61 o 
   5  22   1      113.05      111.12     12.37 o 
   6  22   1       54.70       80.78     11.68 o 
   7  22   1      854.78      848.26     56.12 o 
   8  22   1      848.45      836.63     54.17 o 
   9  22   1      114.93      159.65     22.05 o 
  10  22   1      190.62      243.07     28.69 o 
  11  22   1      130.13      149.05     22.07 o 
  12  22   1       12.92       13.09     13.61 o 
  13  22   1       35.53       37.98     16.03 o 
  14  22   1        1.81       49.71     18.41 o 
  15  22   1        1.75       30.84     26.20 o 
  16  22   1       36.51       41.71     26.89 o 
  17  22   1       36.32       48.06     20.80 o 
  18  22   1        4.96       90.56     35.11 o 
   1  23   1      392.34      383.73     22.96 o 
   2  23   1     1182.25     1147.86     50.80 o 
   3  23   1      150.33      196.09     15.27 o 
   4  23   1      497.87      457.39     25.54 o 
   5  23   1       84.10       91.05     12.44 o 
   6  23   1     1028.12      988.67     45.46 o 
   7  23   1      322.49      323.89     31.56 o 
   8  23   1        7.01       18.02     14.05 o 
   9  23   1      995.94      945.52     65.07 o 
  10  23   1       29.27       51.42     17.65 o 
  11  23   1       71.46       63.99     30.11 o 
  12  23   1      185.31      190.57     33.97 o 
  13  23   1      294.01      380.09     43.17 o 
  14  23   1       79.42       69.94     21.16 o 
  15  23   1       95.61      100.82     23.06 o 
  16  23   1        7.52       45.40     18.75 o 
  17  23   1        6.24      -16.67     16.67 o 
   0  24   1       83.43       83.87     19.07 o 
   1  24   1      107.10       93.62     12.03 o 
   2  24   1       55.88       57.77     10.04 o 
   3  24   1      927.72      845.96     40.03 o 
   4  24   1       25.49       51.61     11.30 o 
   5  24   1      225.69      240.21     18.43 o 
   6  24   1      140.57      165.93     15.75 o 
   7  24   1      321.23      349.68     34.01 o 
   8  24   1      242.49      237.92     45.49 o 
   9  24   1       11.50        5.91     13.52 o 
  10  24   1      453.90      465.48     68.05 o 
  11  24   1       59.92       65.29     19.45 o 
  12  24   1       48.59       49.72     27.61 o 
  13  24   1       31.15       31.10     24.80 o 
  14  24   1      126.08      209.83     45.22 o 
  15  24   1      132.45      116.45     24.25 o 
  16  24   1       80.86       63.59     32.32 o 
  17  24   1        5.90        9.46     44.84 o 
   1  25   1        7.56        9.70     10.27 o 
   2  25   1      395.45      390.87     22.94 o 
   3  25   1      166.47      204.53     17.30 o 
   4  25   1       17.12       26.79      9.49 o 
   5  25   1       45.97       39.89     10.12 o 
   6  25   1       45.48       75.17     15.14 o 
   7  25   1      151.05      122.87     20.39 o 
   8  25   1       28.16       18.76     14.43 o 
   9  25   1      537.72      484.40     50.97 o 
  10  25   1       90.57       89.61     28.54 o 
  11  25   1      106.41      133.72     23.04 o 
  12  25   1       40.27       49.91     30.83 o 
  13  25   1      216.12      211.15     44.83 o 
  14  25   1        7.66       31.05     30.62 o 
  15  25   1       68.97       76.55     31.74 o 
  16  25   1       13.02       41.94     21.29 o 
   0  26   1      136.50      141.48     21.20 o 
   1  26   1      147.85      155.76     15.11 o 
   2  26   1      206.46      234.80     18.41 o 
   3  26   1      607.78      594.79     34.89 o 
   4  26   1      347.54      363.62     24.31 o 
   5  26   1       88.32       98.71     26.98 o 
   6  26   1      432.84      453.88     39.72 o 
   7  26   1        3.65       -8.14     14.43 o 
   8  26   1      102.52      112.31     31.42 o 
   9  26   1        8.97       14.86     15.77 o 
  10  26   1       42.69       31.28     24.67 o 
  11  26   1        5.33        3.00     15.18 o 
  12  26   1       48.96       55.39     18.71 o 
  13  26   1        1.42        7.85     18.80 o 
  14  26   1        9.50      -19.77     19.77 o 
  15  26   1       11.47       -0.38     21.63 o 
   1  27   1       20.02        4.18      8.69 o 
   2  27   1      371.09      361.79     25.24 o 
   3  27   1      139.23      160.98     18.19 o 
   4  27   1      140.27      182.87     31.57 o 
   5  27   1      136.97      140.78     18.72 o 
   6  27   1       34.22       41.16     25.96 o 
   7  27   1      246.74      270.49     31.20 o 
   8  27   1        0.86        7.05     14.86 o 
   9  27   1       94.09       88.10     21.25 o 
  10  27   1        5.49        9.10     16.07 o 
  11  27   1       70.24       62.99     20.57 o 
  12  27   1        0.34        6.93     16.39 o 
  13  27   1       31.88       45.49     19.10 o 
  14  27   1       11.09       58.15     22.25 o 
   0  28   1       21.11        6.79     29.21 o 
   1  28   1       95.57       90.64     13.71 o 
   2  28   1       17.39       29.08     10.95 o 
   3  28   1       17.43       14.89     12.54 o 
   4  28   1       49.50       21.39     16.96 o 
   5  28   1       36.60       32.18     16.32 o 
   6  28   1       76.32      105.38     21.22 o 
   7  28   1       15.79       17.50     15.77 o 
   8  28   1       41.79       69.81     18.99 o 
   9  28   1        9.53        3.23     37.02 o 
  10  28   1      307.12      326.76     86.88 o 
  11  28   1        7.02       22.54     21.17 o 
  12  28   1        3.14       15.51     28.72 o 
  13  28   1        1.25      -16.76     16.76 o 
  14  28   1       14.48       17.98     22.47 o 
   1  29   1       64.82       69.43     12.52 o 
   2  29   1      370.65      399.89     31.21 o 
   3  29   1       21.63       35.26     14.67 o 
   4  29   1      135.71      127.85     18.69 o 
   5  29   1       43.17       48.43     16.08 o 
   6  29   1       34.31       91.64     31.84 o 
   7  29   1        3.22       10.08     17.91 o 
   8  29   1        1.44       -4.15     13.82 o 
   9  29   1        1.25       26.82     17.39 o 
  10  29   1        5.72       -1.59     17.54 o 
  11  29   1       43.79       13.00     18.73 o 
  12  29   1        3.39       32.01     27.67 o 
  13  29   1       51.88       25.47     22.47 o 
   0  30   1       42.42       22.15     16.88 o 
   1  30   1       53.31       59.80     18.39 o 
   2  30   1        4.70       21.59     13.24 o 
   3  30   1      320.90      325.27     63.25 o 
   4  30   1        5.98        9.66     13.51 o 
   5  30   1        7.33      -18.72     18.72 o 
   6  30   1       38.21       48.83     20.97 o 
   7  30   1        0.11       24.51     20.61 o 
   8  30   1       14.93       15.76     31.24 o 
   9  30   1        0.84      -12.27     17.41 o 
  10  30   1       60.21       45.65     26.67 o 
  11  30   1        5.34       -7.13     20.98 o 
  12  30   1       42.46       49.43     23.97 o 
   1  31   1       22.60       32.32     15.08 o 
   2  31   1       14.44       17.96     13.84 o 
   3  31   1       13.95       66.83     30.58 o 
   4  31   1       39.47       56.15     28.46 o 
   5  31   1        4.34      -14.54     15.78 o 
   6  31   1       11.67       22.90     19.64 o 
   7  31   1        2.23        9.32     38.95 o 
   8  31   1        1.89        7.89     16.61 o 
   9  31   1        2.35       18.48     20.10 o 
  10  31   1        4.59       23.19     40.45 o 
   0  32   1      222.28      199.23     46.44 o 
   1  32   1      283.31      224.48     33.85 o 
   2  32   1       15.78       11.62     13.97 o 
   3  32   1      224.50      216.11     24.91 o 
   4  32   1       42.22       56.71     26.96 o 
   5  32   1       61.43       87.19     22.91 o 
   6  32   1        1.12       -1.58     23.22 o 
   7  32   1       57.87       41.94     46.44 o 
   8  32   1        1.72      -16.52     16.52 o 
   9  32   1       14.44       -8.99     20.97 o 
   1  33   1       42.09       66.24     24.09 o 
   2  33   1       64.93       59.17     25.42 o 
   3  33   1       11.15       67.01     20.97 o 
   4  33   1      226.80      213.82     58.42 o 
   5  33   1        5.92      -11.27     16.32 o 
   6  33   1       37.31       44.91     21.77 o 
   7  33   1       38.40       94.37     28.46 o 
   0  34   1       77.44       47.94     37.45 o 
   1  34   1       21.09       45.58     25.94 o 
   2  34   1       43.49       53.93     32.96 o 
   3  34   1       20.32       14.98     41.94 o 
   4  34   1       11.66       40.04     38.95 o 
   5  34   1      146.90      206.72     37.45 o 
   0   0   2    22580.53    21921.48   1626.81 o 
   2   0   2     1566.83     1524.95    122.83 o 
   4   0   2      253.51      269.42     23.55 o 
   6   0   2      173.55      151.87     12.14 o 
   8   0   2      893.69      876.57     50.45 o 
  10   0   2      177.60      178.12     14.79 o 
  12   0   2      334.79      397.72     38.53 o 
  14   0   2      836.03      837.60     71.63 o 
  16   0   2        7.09       32.96    265.14 o 
  18   0   2      456.34      444.90    155.79 o 
  20   0   2      109.02       71.90    465.87 o 
  22   0   2        5.12      -55.43    196.24 o 
   1   1   2     7639.60     7463.39    389.27 o 
   2   1   2       95.17       95.23      7.89 o 
   3   1   2     4040.99     4253.33    303.78 o 
   4   1   2      387.96      351.39     25.91 o 
   5   1   2      940.43      925.27     39.12 o 
   6   1   2        8.73        9.84      3.41 o 
   7   1   2       57.67       49.83      7.88 o 
   8   1   2     4365.09     4407.36    136.72 o 
   9   1   2       85.18       98.61      7.27 o 
  10   1   2      106.22      118.75     12.39 o 
  11   1   2       40.56       43.79      6.79 o 
  12   1   2      334.87      339.89     40.61 o 
  13   1   2      137.15      151.35     14.41 o 
  14   1   2      866.15      858.67     81.28 o 
  15   1   2      114.76      127.29     22.05 o 
  16   1   2      248.92      190.99    236.21 o 
  17   1   2      160.73       73.40     99.57 o 
  18   1   2       86.36      111.41    234.72 o 
  19   1   2       36.39       41.04    139.87 o 
  20   1   2       10.08       -2.52    281.10 o 
  21   1   2       21.09       64.83    173.94 o 
  22   1   2       15.76        6.50    174.83 o 
  23   1   2       10.02       36.92    353.09 o 
   0   2   2     5321.48     5060.19    395.47 o 
   1   2   2      690.20      679.64     31.70 o 
   2   2   2     3389.20     3212.49    151.20 o 
   3   2   2      109.44      105.25      8.89 o 
   4   2   2     2799.06     2322.52    276.57 o 
   5   2   2     1424.47     1318.33     57.90 o 
   6   2   2      490.75      508.00     24.46 o 
   7   2   2      570.91      548.25     31.16 o 
   8   2   2      122.63      125.95      7.92 o 
   9   2   2     2612.23     2970.65    109.55 o 
  10   2   2      314.03      314.50     17.60 o 
  11   2   2      152.38      152.76     21.12 o 
  12   2   2       21.01       20.20      8.92 o 
  13   2   2       97.23       96.07     21.14 o 
  14   2   2       25.54       19.78     13.38 o 
  15   2   2      330.36      320.89     49.51 o 
  16   2   2      125.73      114.03     25.47 o 
  17   2   2      116.28      100.46    258.29 o 
  18   2   2      117.65      159.82    101.09 o 
  19   2   2        6.34        2.58    152.37 o 
  20   2   2        1.20      -20.95    152.05 o 
  21   2   2        8.49      -24.45    285.35 o 
  22   2   2        0.06        5.71    386.84 o 
  23   2   2        0.08       -4.41    347.91 o 
   1   3   2      685.88      699.15     37.76 o 
   2   3   2     3107.59     3275.06    136.02 o 
   3   3   2      742.51      764.93     46.13 o 
   4   3   2     3923.51     4028.25    205.88 o 
   5   3   2      219.22      248.21     18.73 o 
   6   3   2     1101.24     1156.81     51.15 o 
   7   3   2      881.14      841.96     68.92 o 
   8   3   2     1508.76     1486.66     67.28 o 
   9   3   2      322.22      358.54     31.96 o 
  10   3   2      291.82      338.83     24.42 o 
  11   3   2      159.14      157.82     15.64 o 
  12   3   2      584.74      547.09     57.61 o 
  13   3   2       34.47       11.04     11.84 o 
  14   3   2      111.89      153.94     31.34 o 
  15   3   2      194.54      182.48     36.08 o 
  16   3   2       47.17       54.06     17.91 o 
  17   3   2      456.17      401.20     87.50 o 
  18   3   2       57.97       14.66    221.35 o 
  19   3   2       15.41       -4.59    265.36 o 
  20   3   2       14.46       15.62    328.09 o 
  21   3   2      106.07       42.99    312.38 o 
  22   3   2        5.27       41.21    396.94 o 
  23   3   2       49.13       50.74    192.78 o 
   0   4   2     3705.84     3907.42    252.41 o 
   1   4   2     1112.28     1192.84     59.93 o 
   2   4   2      651.51      689.25     31.06 o 
   3   4   2     3714.48     3926.55    183.57 o 
   4   4   2       71.71       65.24      5.91 o 
   5   4   2     2655.09     2629.63    111.08 o 
   6   4   2      574.36      533.34     26.24 o 
   7   4   2     1238.02     1114.12     50.38 o 
   8   4   2      224.43      261.26     20.80 o 
   9   4   2     2981.22     3093.85    135.73 o 
  10   4   2      270.08      273.37     20.25 o 
  11   4   2       30.44       26.59      9.73 o 
  12   4   2       32.85       31.42     10.37 o 
  13   4   2      103.55      145.20     19.86 o 
  14   4   2      501.50      536.88     47.87 o 
  15   4   2       75.53       64.28     19.19 o 
  16   4   2       87.38       43.67     17.66 o 
  17   4   2      168.53      235.22     58.62 o 
  18   4   2      184.80      212.62     32.81 o 
  19   4   2        4.23      -16.40    115.40 o 
  20   4   2       39.34       29.13    171.98 o 
  21   4   2        0.39       22.22    133.46 o 
  22   4   2       16.40      -30.91    200.49 o 
  23   4   2       10.20      -49.43    199.23 o 
   1   5   2      832.72      897.80     43.55 o 
   2   5   2     1237.49     1256.80     44.98 o 
   3   5   2     3075.03     2860.22    181.36 o 
   4   5   2      343.34      327.75     32.20 o 
   5   5   2      687.93      588.74     39.54 o 
   6   5   2     1718.79     1757.17     91.31 o 
   7   5   2      146.51      137.92     13.15 o 
   8   5   2      488.93      467.18     30.24 o 
   9   5   2       55.09       59.36     11.24 o 
  10   5   2       12.40        8.38      7.85 o 
  11   5   2      143.18      125.34     13.86 o 
  12   5   2       20.07       20.41      9.51 o 
  13   5   2       51.45       57.26     13.07 o 
  14   5   2      555.55      556.73     48.16 o 
  15   5   2      297.09      306.37     38.40 o 
  16   5   2      100.59       43.24     27.59 o 
  17   5   2       58.06       48.83     25.63 o 
  18   5   2       25.90       41.08     19.28 o 
  19   5   2      120.81       79.61    236.82 o 
  20   5   2        0.47        0.28    241.64 o 
  21   5   2       53.90       55.05    161.71 o 
  22   5   2       32.56       39.12    321.06 o 
  23   5   2       14.47       -7.49    200.73 o 
   0   6   2     5889.13     5934.92    247.71 o 
   1   6   2     1575.21     1556.28     76.55 o 
   2   6   2      305.39      321.72     18.52 o 
   3   6   2     2871.45     2882.43    103.50 o 
   4   6   2     1278.20     1249.77     85.69 o 
   5   6   2      618.00      637.70     39.83 o 
   6   6   2      258.08      315.25     32.29 o 
   7   6   2     1103.18     1106.59     61.22 o 
   8   6   2       68.02       53.58      9.68 o 
   9   6   2      156.19      162.56     15.66 o 
  10   6   2      152.15      155.08     23.57 o 
  11   6   2       55.60       33.29      9.88 o 
  12   6   2      141.60      160.26     17.19 o 
  13   6   2       28.81       42.34     12.47 o 
  14   6   2      266.46      259.77     48.17 o 
  15   6   2      252.05      257.66     33.91 o 
  16   6   2       40.94       45.60     20.68 o 
  17   6   2       19.55       26.98     20.84 o 
  18   6   2       46.81       43.95     20.79 o 
  19   6   2        8.14       32.13     20.78 o 
  20   6   2       58.89       12.63    309.04 o 
  21   6   2       14.75        1.55    169.67 o 
  22   6   2       23.45       49.57    405.42 o 
   1   7   2     1787.13     1965.49     73.12 o 
   2   7   2     4515.57     4481.09    157.79 o 
   3   7   2     1155.25     1113.63     49.54 o 
   4   7   2      205.79      188.26     13.94 o 
   5   7   2       18.41        5.86      6.34 o 
   6   7   2      715.59      691.93     43.52 o 
   7   7   2      944.87     1026.81     60.05 o 
   8   7   2      288.29      293.98     22.55 o 
   9   7   2      171.78      183.51     21.62 o 
  10   7   2      222.25      251.53     33.73 o 
  11   7   2        9.13       24.34     13.62 o 
  12   7   2       41.32       38.53     10.66 o 
  13   7   2       12.22       11.79      9.95 o 
  14   7   2       20.16       15.51     11.03 o 
  15   7   2       77.69       75.76     17.92 o 
  16   7   2       11.81       21.70     16.77 o 
  17   7   2       27.00       31.53     16.34 o 
  18   7   2       64.82       56.62     20.92 o 
  19   7   2       29.67       75.55     33.34 o 
  20   7   2       10.14        4.52     17.92 o 
  21   7   2        2.87       93.13    199.13 o 
  22   7   2        2.27        1.28    405.82 o 
   0   8   2     1940.06     2104.28    110.42 o 
   1   8   2      604.64      687.48     30.97 o 
   2   8   2      752.60      830.04     40.75 o 
   3   8   2     2257.89     2371.23    101.98 o 
   4   8   2      274.66      253.91     16.02 o 
   5   8   2      404.52      360.63     21.72 o 
   6   8   2      231.04      241.15     19.99 o 
   7   8   2      347.19      340.79     24.24 o 
   8   8   2      290.73      317.26     28.53 o 
   9   8   2      689.69      735.44     43.10 o 
  10   8   2      676.72      685.56     43.83 o 
  11   8   2      459.15      446.23     31.30 o 
  12   8   2      141.00      161.92     26.85 o 
  13   8   2       60.54       44.73     13.18 o 
  14   8   2      103.57       70.04     17.73 o 
  15   8   2        0.60      -10.52     10.52 o 
  16   8   2        1.09       20.90     18.70 o 
  17   8   2       94.54       72.11     22.40 o 
  18   8   2       36.73       10.23     16.30 o 
  19   8   2       16.14       42.20     23.95 o 
  20   8   2        3.48        9.19     19.33 o 
  21   8   2       11.64      -17.86    275.15 o 
  22   8   2        0.75       25.04    322.31 o 
   1   9   2     2897.76     3064.07     93.57 o 
   2   9   2    17162.08    17817.24    457.89 o 
   3   9   2      690.55      780.12     38.88 o 
   4   9   2     1337.93     1419.19     62.64 o 
   5   9   2     1444.51     1401.77     60.49 o 
   6   9   2       93.18       71.42     12.40 o 
   7   9   2      440.78      379.49     28.38 o 
   8   9   2      205.82      235.28     24.39 o 
   9   9   2      227.46      254.74     21.82 o 
  10   9   2       51.94       61.99     15.78 o 
  11   9   2      155.07      151.07     17.67 o 
  12   9   2      123.76      104.26     16.10 o 
  13   9   2        0.26       -1.82      8.84 o 
  14   9   2        6.44        5.73     10.36 o 
  15   9   2       84.01       37.85     25.16 o 
  16   9   2       44.36       44.60     20.40 o 
  17   9   2       22.70       28.04     17.91 o 
  18   9   2        4.60        3.87     17.94 o 
  19   9   2        1.01       -9.67     29.11 o 
  20   9   2        8.01       18.11     20.71 o 
  21   9   2        4.88       36.39     25.41 o 
  22   9   2       32.59       84.66    438.01 o 
   0  10   2     2261.12     2317.51    116.76 o 
   1  10   2     3289.27     3555.45    116.12 o 
   2  10   2     5780.19     6267.84    201.62 o 
   3  10   2     5075.33     5460.95    190.82 o 
   4  10   2     1306.16     1363.55     60.95 o 
   5  10   2      197.43      196.64     15.19 o 
   6  10   2     2859.61     2884.42    115.81 o 
   7  10   2      452.07      452.66     26.25 o 
   8  10   2      660.90      691.79     48.31 o 
   9  10   2       91.87      107.60     19.36 o 
  10  10   2      256.98      288.79     24.29 o 
  11  10   2       45.01       81.39     16.36 o 
  12  10   2      226.84      231.27     28.97 o 
  13  10   2        4.79       -9.03      9.03 o 
  14  10   2       76.21       66.81     14.66 o 
  15  10   2        5.19       -7.19     10.69 o 
  16  10   2      113.37      104.19     23.56 o 
  17  10   2      102.17       42.37     22.21 o 
  18  10   2       30.93       44.70     19.40 o 
  19  10   2        4.11       -0.74     14.92 o 
  20  10   2       20.38       56.30     29.51 o 
  21  10   2       26.69      -17.20     19.34 o 
  22  10   2        2.40        2.42    440.39 o 
   1  11   2      435.60      491.59     24.40 o 
   2  11   2    20061.14    21009.29    555.52 o 
   3  11   2     2764.28     2883.62    137.73 o 
   4  11   2     1042.42     1116.73     54.05 o 
   5  11   2      887.11      931.63     46.70 o 
   6  11   2        9.59       13.87      8.00 o 
   7  11   2     3471.35     3295.48    199.59 o 
   8  11   2      454.58      479.97     27.08 o 
   9  11   2     1108.99     1154.23    110.68 o 
  10  11   2       72.85       73.16     13.56 o 
  11  11   2      458.55      478.48     64.18 o 
  12  11   2       11.22       12.94     12.11 o 
  13  11   2      174.44      140.58     18.66 o 
  14  11   2       54.66       39.27     14.35 o 
  15  11   2      118.81       85.77     17.51 o 
  16  11   2       93.68      104.83     23.55 o 
  17  11   2       18.25       12.18     14.90 o 
  18  11   2       63.85       49.91     19.34 o 
  19  11   2       10.74       23.43     33.06 o 
  20  11   2        7.91       40.56     23.61 o 
  21  11   2        6.84       29.75     22.29 o 
  22  11   2       19.06       16.48     23.95 o 
   0  12   2       26.81       40.18     17.36 o 
   1  12   2     1546.31     1538.29     59.15 o 
   2  12   2      282.44      327.44     17.67 o 
   3  12   2     2333.69     2304.12     95.33 o 
   4  12   2      324.45      362.99     22.64 o 
   5  12   2      194.97      236.02     17.95 o 
   6  12   2     1087.24     1009.01     50.02 o 
   7  12   2      965.90      958.29     48.76 o 
   8  12   2     1379.86     1389.63     65.29 o 
   9  12   2       12.05       16.89     14.27 o 
  10  12   2      649.52      684.69     45.06 o 
  11  12   2       61.92       45.04     14.85 o 
  12  12   2       55.46       56.02     17.25 o 
  13  12   2        7.96      -14.86     16.83 o 
  14  12   2      129.45      113.13     28.98 o 
  15  12   2       42.03       60.92     18.88 o 
  16  12   2       22.15       21.21     16.30 o 
  17  12   2       16.45       33.16     20.71 o 
  18  12   2        0.15       -8.86     16.45 o 
  19  12   2       18.78        1.84     24.63 o 
  20  12   2       11.35       11.22     20.93 o 
  21  12   2       44.58       16.03     25.27 o 
  22  12   2       11.88       35.95     26.96 o 
   1  13   2      305.80      326.18     18.57 o 
   2  13   2      381.59      385.68     21.14 o 
   3  13   2      325.38      350.28     19.97 o 
   4  13   2     1351.79     1310.67     57.73 o 
   5  13   2      416.24      448.49     25.58 o 
   6  13   2      315.43      283.60     20.94 o 
   7  13   2      563.13      590.60     31.87 o 
   8  13   2      674.45      711.97     38.53 o 
   9  13   2       92.34      105.46     12.89 o 
  10  13   2       69.92       62.13     11.26 o 
  11  13   2      161.06      159.90     19.34 o 
  12  13   2       51.17       60.10     13.77 o 
  13  13   2      146.63      149.66     23.10 o 
  14  13   2      126.95      139.36     34.18 o 
  15  13   2       26.17       35.05     14.04 o 
  16  13   2       41.18       54.21     16.76 o 
  17  13   2       13.49       -1.68     29.70 o 
  18  13   2       21.57       53.89     22.36 o 
  19  13   2        2.09       13.29     20.94 o 
  20  13   2        7.34       21.16     20.87 o 
  21  13   2        1.81      -13.69     22.40 o 
   0  14   2      161.83      170.99     19.68 o 
   1  14   2     3468.16     3478.99    123.85 o 
   2  14   2       33.88       47.76      7.79 o 
   3  14   2      521.56      561.26     27.36 o 
   4  14   2      559.61      562.25     33.61 o 
   5  14   2       25.20       23.15      7.13 o 
   6  14   2      447.29      438.39     23.66 o 
   7  14   2      326.51      341.66     23.61 o 
   8  14   2     3144.08     2950.33    123.65 o 
   9  14   2       37.17       41.61     10.38 o 
  10  14   2      328.10      311.50     23.67 o 
  11  14   2      115.57      112.59     14.48 o 
  12  14   2      553.65      534.49     32.09 o 
  13  14   2       79.70       70.06     15.76 o 
  14  14   2      154.99      195.88     29.09 o 
  15  14   2      108.43      126.68     21.19 o 
  16  14   2        3.79      -13.04     13.04 o 
  17  14   2        2.12       -5.70     30.65 o 
  18  14   2       10.68        1.73     17.95 o 
  19  14   2       87.38       40.41     22.34 o 
  20  14   2        4.92      -22.20     22.20 o 
  21  14   2       16.01       53.73     28.41 o 
   1  15   2       21.30       19.04      6.76 o 
   2  15   2     2872.56     2939.23    105.70 o 
   3  15   2      472.32      480.79     24.33 o 
   4  15   2     1000.32     1010.52     45.20 o 
   5  15   2      320.17      374.31     21.50 o 
   6  15   2      562.49      574.72     28.72 o 
   7  15   2      377.22      417.10     23.47 o 
   8  15   2       73.05       66.92     18.52 o 
   9  15   2     1179.51     1185.39     56.87 o 
  10  15   2      187.56      203.79     18.64 o 
  11  15   2      622.64      625.10     43.68 o 
  12  15   2       41.00       25.81     10.63 o 
  13  15   2      254.43      253.19     23.22 o 
  14  15   2       58.88       67.32     13.60 o 
  15  15   2      130.50      104.70     19.87 o 
  16  15   2        4.25       19.31     15.96 o 
  17  15   2       27.87       52.42     22.95 o 
  18  15   2        0.29      -24.06     24.06 o 
  19  15   2        8.40      -18.93     19.64 o 
  20  15   2        6.34      -10.63     22.28 o 
  21  15   2        2.81        7.49     23.97 o 
   0  16   2        5.04       12.01     15.53 o 
   1  16   2      406.25      451.22     26.86 o 
   2  16   2      165.81      184.98     13.89 o 
   3  16   2     2576.75     2687.21     97.08 o 
   4  16   2      467.27      501.37     26.87 o 
   5  16   2      407.23      395.14     21.94 o 
   6  16   2     3533.23     3311.49    153.90 o 
   7  16   2      639.21      633.78     31.53 o 
   8  16   2      478.51      495.29     26.82 o 
   9  16   2       88.87       92.96     16.04 o 
  10  16   2      273.74      295.01     27.65 o 
  11  16   2       11.19       23.39     10.14 o 
  12  16   2      197.60      173.25     18.71 o 
  13  16   2        1.69        1.35     11.64 o 
  14  16   2       73.74       60.52     13.84 o 
  15  16   2       72.81      105.48     16.38 o 
  16  16   2       36.14       42.36     20.11 o 
  17  16   2       45.26       15.12     30.49 o 
  18  16   2        5.48       20.87     21.21 o 
  19  16   2       34.33      -21.54     21.54 o 
  20  16   2        2.28       33.59     26.61 o 
   1  17   2      260.33      275.44     17.86 o 
   2  17   2      519.22      504.65     25.40 o 
   3  17   2      315.98      348.00     20.26 o 
   4  17   2      520.61      493.67     25.76 o 
   5  17   2      548.74      529.31     27.86 o 
   6  17   2      259.51      262.97     18.26 o 
   7  17   2      209.72      204.10     16.72 o 
   8  17   2      463.97      465.34     29.50 o 
   9  17   2      101.84       99.08     12.54 o 
  10  17   2       15.51        6.62     10.57 o 
  11  17   2      358.46      352.59     26.54 o 
  12  17   2        1.06        2.48      9.28 o 
  13  17   2       41.51       39.22     12.58 o 
  14  17   2        1.16        3.75     11.15 o 
  15  17   2       26.57       15.99     13.16 o 
  16  17   2       71.74       11.41     21.14 o 
  17  17   2       27.09        7.32     16.91 o 
  18  17   2        6.40        0.71     17.87 o 
  19  17   2        2.97        8.89     20.94 o 
  20  17   2       26.17       56.67     26.92 o 
   0  18   2      303.31      337.55     30.29 o 
   1  18   2      508.33      468.61     25.67 o 
   2  18   2      248.78      250.87     17.86 o 
   3  18   2       98.72      110.25     11.61 o 
   4  18   2      119.63      114.33     19.72 o 
   5  18   2      127.05      125.03     12.93 o 
   6  18   2       35.58       39.69     12.06 o 
   7  18   2      224.66      231.44     17.71 o 
   8  18   2      734.87      711.70     36.00 o 
   9  18   2      398.23      385.90     24.43 o 
  10  18   2      132.18      139.31     16.74 o 
  11  18   2       12.77       10.50     17.08 o 
  12  18   2       81.34       58.51     13.82 o 
  13  18   2        1.45       12.76     10.95 o 
  14  18   2       16.85        8.06     12.34 o 
  15  18   2       18.30       29.90     13.30 o 
  16  18   2      105.17      120.36     22.36 o 
  17  18   2       17.66       21.30     15.89 o 
  18  18   2        0.62       12.61     17.92 o 
  19  18   2       22.74       38.56     23.85 o 
  20  18   2       23.77      -13.48     20.97 o 
   1  19   2      832.42      733.49     47.68 o 
   2  19   2     1901.23     1857.82     71.58 o 
   3  19   2      137.42      139.39     13.17 o 
   4  19   2      414.93      422.07     24.77 o 
   5  19   2      590.33      598.21     30.09 o 
   6  19   2       72.50       97.13     11.96 o 
   7  19   2       60.31       67.16     11.26 o 
   8  19   2      732.90      755.01     37.97 o 
   9  19   2      184.81      185.85     16.86 o 
  10  19   2       35.65       46.73     16.43 o 
  11  19   2       21.78       40.09     17.08 o 
  12  19   2      123.64      138.63     17.27 o 
  13  19   2      158.55      136.93     18.66 o 
  14  19   2       11.31        7.60     11.74 o 
  15  19   2       25.98        9.46     14.71 o 
  16  19   2        2.70        2.42     16.71 o 
  17  19   2       21.14        1.08     16.94 o 
  18  19   2        5.19       36.59     23.94 o 
  19  19   2       38.63       31.09     23.76 o 
   0  20   2      795.92      834.71     61.00 o 
   1  20   2      102.59      125.64     12.46 o 
   2  20   2      263.89      288.71     20.01 o 
   3  20   2     1349.52     1249.97     57.10 o 
   4  20   2      526.57      565.59     29.14 o 
   5  20   2      948.50      966.64     43.82 o 
   6  20   2      233.87      225.60     18.60 o 
   7  20   2      506.43      526.04     28.49 o 
   8  20   2      283.04      289.56     21.10 o 
   9  20   2      333.06      327.90     22.92 o 
  10  20   2       50.27       23.16     13.62 o 
  11  20   2      106.30      106.47     16.41 o 
  12  20   2      240.97      235.32     36.54 o 
  13  20   2       47.33       38.94     14.22 o 
  14  20   2       48.44       55.96     18.54 o 
  15  20   2       19.14       27.16     27.46 o 
  16  20   2      116.27      111.21     21.29 o 
  17  20   2       19.52       38.36     19.13 o 
  18  20   2       10.54       -0.41     27.03 o 
  19  20   2        4.80       11.98     22.47 o 
   1  21   2      976.70      965.16     44.81 o 
   2  21   2      356.99      364.77     22.64 o 
   3  21   2       20.01       38.22      9.02 o 
   4  21   2      691.08      687.12     34.95 o 
   5  21   2       62.32       79.38     28.46 o 
   6  21   2      477.84      495.44     27.73 o 
   7  21   2      141.48      146.44     14.94 o 
   8  21   2      403.63      443.68     27.40 o 
   9  21   2      319.02      374.24     35.33 o 
  10  21   2      326.07      344.81     34.46 o 
  11  21   2       43.60       57.07     13.96 o 
  12  21   2      143.98      114.68     16.92 o 
  13  21   2      130.01      123.93     24.46 o 
  14  21   2        1.72       22.77     20.63 o 
  15  21   2       65.05       19.47     20.76 o 
  16  21   2       17.97       26.84     21.41 o 
  17  21   2        7.67        0.57     18.86 o 
  18  21   2        0.08       58.95     24.00 o 
   0  22   2     7112.77     6988.95    402.24 o 
   1  22   2      811.15      756.34     38.37 o 
   2  22   2      126.21      139.72     15.16 o 
   3  22   2     1593.82     1485.95     65.33 o 
   4  22   2     1167.19     1218.00     55.39 o 
   5  22   2      195.93      233.52     18.62 o 
   6  22   2      107.93      108.04     13.81 o 
   7  22   2      414.66      392.92     25.28 o 
   8  22   2       94.41       85.91     12.63 o 
   9  22   2       19.35       11.04     11.39 o 
  10  22   2      104.61      113.07     16.55 o 
  11  22   2       14.20        5.54     11.68 o 
  12  22   2       89.93       88.24     19.62 o 
  13  22   2      255.67      263.92     44.20 o 
  14  22   2       11.87       51.07     18.10 o 
  15  22   2        4.42       11.78     16.12 o 
  16  22   2       28.08        9.70     17.41 o 
  17  22   2       21.00       28.91     19.68 o 
   1  23   2       65.32       58.84     11.94 o 
   2  23   2      414.69      410.41     25.64 o 
   3  23   2      109.83      127.16     16.94 o 
   4  23   2     1341.28     1374.18     60.89 o 
   5  23   2      169.11      189.55     17.14 o 
   6  23   2      344.39      367.89     24.24 o 
   7  23   2      213.10      218.55     18.53 o 
   8  23   2      213.10      240.04     19.66 o 
   9  23   2       31.32       39.68     12.51 o 
  10  23   2       58.60       64.63     14.44 o 
  11  23   2        2.00        0.08     12.47 o 
  12  23   2       88.99       88.69     19.63 o 
  13  23   2       66.70       77.92     18.61 o 
  14  23   2       69.83       24.91     17.54 o 
  15  23   2        0.24       -1.21     16.86 o 
  16  23   2       10.96       23.62     20.77 o 
  17  23   2       12.96       32.32     20.91 o 
   0  24   2      270.74      274.49     28.77 o 
   1  24   2       49.96       31.82     10.37 o 
   2  24   2      179.38      159.33     16.02 o 
   3  24   2      230.30      186.39     16.84 o 
   4  24   2       73.27       59.29     14.71 o 
   5  24   2      696.85      657.77     34.97 o 
   6  24   2      163.67      207.50     18.67 o 
   7  24   2      126.38      124.93     15.67 o 
   8  24   2       54.07       63.82     13.98 o 
   9  24   2      603.76      689.34     75.27 o 
  10  24   2        1.05       17.23     14.59 o 
  11  24   2       10.25        2.18     13.63 o 
  12  24   2       29.00       44.88     18.42 o 
  13  24   2      205.78      189.37     60.88 o 
  14  24   2        2.91       -6.17     16.93 o 
  15  24   2        3.68       16.83     16.51 o 
  16  24   2        1.15       16.14     18.70 o 
   1  25   2      159.70      137.97     15.57 o 
   2  25   2       88.16       95.57     13.41 o 
   3  25   2      106.87       93.37     13.46 o 
   4  25   2      187.87      235.77     26.59 o 
   5  25   2      134.96      144.90     15.88 o 
   6  25   2       33.68       40.75     12.01 o 
   7  25   2       48.59       62.51     12.63 o 
   8  25   2       43.55       27.57     13.62 o 
   9  25   2        5.38       19.79     16.87 o 
  10  25   2       18.35       11.60     15.60 o 
  11  25   2        2.22      -13.22     13.22 o 
  12  25   2       33.73       29.05     16.42 o 
  13  25   2       17.30       -9.86     16.07 o 
  14  25   2       36.59       44.73     28.20 o 
  15  25   2        6.18       -8.50     21.84 o 
   0  26   2     2756.06     2495.64    205.22 o 
   1  26   2       82.93      110.65     14.23 o 
   2  26   2       52.18       45.40     13.62 o 
   3  26   2       88.34       83.14     12.57 o 
   4  26   2      387.72      401.64     29.33 o 
   5  26   2       40.77       62.43     12.54 o 
   6  26   2      155.75      171.61     17.37 o 
   7  26   2       41.43       28.16     11.78 o 
   8  26   2       10.00       19.12     11.36 o 
   9  26   2       21.33       20.69     20.77 o 
  10  26   2        7.33       15.11     14.96 o 
  11  26   2        4.27        8.84     13.82 o 
  12  26   2        0.46       14.65     16.20 o 
  13  26   2        9.68        4.10     16.42 o 
  14  26   2       18.24       18.77     40.44 o 
  15  26   2        6.42       -5.40     44.79 o 
   1  27   2      312.07      274.61     25.87 o 
   2  27   2       80.26       86.86     21.19 o 
   3  27   2       21.40        7.48      9.99 o 
   4  27   2       49.90       47.65     12.03 o 
   5  27   2      198.92      211.39     23.62 o 
   6  27   2       52.27       49.34     12.69 o 
   7  27   2       50.63       63.95     21.65 o 
   8  27   2       52.35       36.84     24.72 o 
   9  27   2        4.95       -8.13     18.72 o 
  10  27   2       41.91       50.47     22.71 o 
  11  27   2        2.51       -6.14     15.33 o 
  12  27   2       88.57       97.91     24.18 o 
  13  27   2       26.54       30.58     18.71 o 
  14  27   2       38.88       18.98     30.25 o 
   0  28   2       74.18       84.94     60.67 o 
   1  28   2       11.57       20.12     10.24 o 
   2  28   2      111.97       98.87     13.97 o 
   3  28   2        0.13       -7.45      9.51 o 
   4  28   2      139.67      156.53     16.91 o 
   5  28   2       38.94       19.61     11.71 o 
   6  28   2       26.27       23.04     12.21 o 
   7  28   2       11.49       17.68     16.77 o 
   8  28   2       13.47       22.55     17.91 o 
   9  28   2        6.90        3.51     14.98 o 
  10  28   2        7.38       80.89     44.94 o 
  11  28   2       42.44       61.72     23.97 o 
  12  28   2       17.33      -25.14     45.69 o 
  13  28   2       32.30       51.61     29.82 o 
   1  29   2      139.84      186.72     19.24 o 
   2  29   2       13.63       13.14     11.04 o 
   3  29   2       19.95       14.25     11.30 o 
   4  29   2       44.30       24.08     12.22 o 
   5  29   2       55.49       51.69     14.05 o 
   6  29   2       16.47       20.09     15.78 o 
   7  29   2        0.40       48.96     29.96 o 
   8  29   2      178.99      200.19     28.76 o 
   9  29   2        0.07        6.99     17.42 o 
  10  29   2       35.31       15.71     22.47 o 
  11  29   2        1.59       -1.80     15.41 o 
  12  29   2       47.89      100.36     29.96 o 
   0  30   2       11.23       25.28     16.88 o 
   1  30   2       27.73       46.53     12.59 o 
   2  30   2       29.19       29.83     14.74 o 
   3  30   2        5.99        7.78     11.42 o 
   4  30   2        6.82        6.37     11.29 o 
   5  30   2       70.36       56.58     17.22 o 
   6  30   2       27.67       90.21     62.92 o 
   7  30   2       23.81       19.63     38.20 o 
   8  30   2        0.77       -2.05     16.32 o 
   9  30   2        8.48       -4.49     17.98 o 
  10  30   2        5.29       28.23     36.70 o 
  11  30   2       18.29       -1.50     20.97 o 
   1  31   2       43.22       36.49     13.11 o 
   2  31   2       19.81       26.58     12.79 o 
   3  31   2       17.57       -4.20     11.95 o 
   4  31   2       89.26      116.68     28.64 o 
   5  31   2       12.69       20.93     16.21 o 
   6  31   2        7.71        1.76     15.78 o 
   7  31   2       22.35       40.04     25.47 o 
   8  31   2       96.74      144.50     28.54 o 
   9  31   2       23.35       31.46     23.97 o 
  10  31   2       25.57       43.44     22.47 o 
   0  32   2       58.47       20.42     28.46 o 
   1  32   2       31.22       43.66     13.39 o 
   2  32   2       14.64       17.87     14.70 o 
   3  32   2       93.26      100.78     19.32 o 
   4  32   2       77.12       76.40     21.54 o 
   5  32   2        5.27       -5.31     17.23 o 
   6  32   2       43.72       52.85     21.97 o 
   7  32   2       56.35       36.09     20.81 o 
   8  32   2       43.54       46.44     25.47 o 
   1  33   2        7.38       18.05     16.45 o 
   2  33   2       22.69       39.34     18.64 o 
   3  33   2       69.76      106.07     20.48 o 
   4  33   2        4.73        7.69     17.12 o 
   5  33   2       22.02        8.56     32.96 o 
   6  33   2        9.98      -11.98     19.47 o 
   0  34   2       49.15      -20.97     35.95 o 
   1  34   2        5.10       -2.47     17.06 o 
   2  34   2       22.64       -4.40     28.62 o 
   3  34   2        8.34        1.50     22.47 o 
   0   0   3       10.20       35.95     10.49 o 
   2   0   3      166.58      170.77     17.98 o 
   4   0   3      795.39      856.85     67.41 o 
   6   0   3      831.63      710.87     71.83 o 
   8   0   3     2070.63     2216.34    120.28 o 
  10   0   3      147.96      145.73     13.75 o 
  12   0   3      360.80      371.13     35.67 o 
  14   0   3        6.18       22.69     17.23 o 
  16   0   3       26.30       67.41    365.51 o 
  18   0   3       18.76       37.45    420.93 o 
  20   0   3        5.96      -11.98    381.99 o 
  22   0   3        1.40      -31.46    205.22 o 
   1   1   3      268.63      249.75     15.79 o 
   2   1   3     1872.18     1909.56    105.92 o 
   3   1   3     1285.15     1182.87     67.79 o 
   4   1   3     4169.12     4243.67    192.30 o 
   5   1   3      748.27      742.46     41.66 o 
   6   1   3     2178.14     2192.03     80.48 o 
   7   1   3     1018.06      972.26     40.58 o 
   8   1   3      841.84      852.72     52.48 o 
   9   1   3     1363.56     1351.41    161.42 o 
  10   1   3       91.79       86.32     10.69 o 
  11   1   3      164.58      174.93     15.27 o 
  12   1   3       14.96       30.92      7.41 o 
  13   1   3      247.31      291.85     54.84 o 
  14   1   3       24.81       41.95     10.01 o 
  15   1   3       20.64       -2.28     23.49 o 
  16   1   3        5.78      -22.99    123.86 o 
  17   1   3       41.14        7.15    276.73 o 
  18   1   3       34.11      -11.98    112.28 o 
  19   1   3        1.03      -12.88    279.94 o 
  20   1   3        5.62       41.51    169.93 o 
  21   1   3        0.88      -23.03    179.24 o 
  22   1   3       56.15       -1.50    347.70 o 
   0   2   3     4415.89     4281.24    325.06 o 
   1   2   3      343.81      311.37     18.12 o 
   2   2   3      833.51      830.76     47.13 o 
   3   2   3      252.99      256.23     17.90 o 
   4   2   3     1853.51     1937.71     90.79 o 
   5   2   3     1045.98     1077.20     49.45 o 
   6   2   3     3243.87     3145.38    123.02 o 
   7   2   3      216.05      208.16     21.99 o 
   8   2   3     1170.55     1161.30     93.51 o 
   9   2   3      210.65      231.75     12.89 o 
  10   2   3      863.85      896.01     62.55 o 
  11   2   3      440.56      411.16     30.27 o 
  12   2   3      295.12      306.93     33.04 o 
  13   2   3      258.54      234.70     19.72 o 
  14   2   3      164.96      146.02     52.43 o 
  15   2   3      144.99      115.55     20.15 o 
  16   2   3       51.37       34.73     23.24 o 
  17   2   3       17.84       18.72    208.14 o 
  18   2   3        1.80      100.61    306.71 o 
  19   2   3        1.29        0.03    289.94 o 
  20   2   3        0.01       34.28    170.82 o 
  21   2   3        8.42      -17.38    286.52 o 
  22   2   3        0.02      -20.77    412.12 o 
   1   3   3     1734.80     1734.88     74.50 o 
   2   3   3     6798.64     6765.82    231.41 o 
   3   3   3      310.38      344.20     24.44 o 
   4   3   3      269.37      298.56     19.87 o 
   5   3   3     1544.49     1604.33     80.00 o 
   6   3   3      620.01      614.51     30.11 o 
   7   3   3      229.42      229.25     12.20 o 
   8   3   3      183.37      199.52     12.81 o 
   9   3   3     1119.11     1211.38     56.68 o 
  10   3   3      169.08      183.97     13.19 o 
  11   3   3      190.63      177.19     13.14 o 
  12   3   3      271.87      279.37     23.57 o 
  13   3   3      294.39      269.16     31.54 o 
  14   3   3      128.28      165.26     23.57 o 
  15   3   3      138.81      140.43     23.80 o 
  16   3   3       34.35       12.86     16.74 o 
  17   3   3        1.31      -21.98     23.19 o 
  18   3   3        6.63        4.99    140.45 o 
  19   3   3        4.56      -27.02    118.58 o 
  20   3   3       24.78       41.25    299.45 o 
  21   3   3        1.20       -9.88    179.30 o 
  22   3   3       10.89       41.50    422.31 o 
   0   4   3     5077.65     4831.82    215.04 o 
   1   4   3     9560.78     9088.81    331.42 o 
   2   4   3     1225.58     1302.06     55.85 o 
   3   4   3     9577.39     9921.69    357.10 o 
   4   4   3     1724.15     1745.40     76.51 o 
   5   4   3     1284.34     1265.36     69.28 o 
   6   4   3      404.02      405.21     25.14 o 
   7   4   3      503.86      502.09     25.73 o 
   8   4   3      738.09      818.99     48.43 o 
   9   4   3      134.86      153.25     11.67 o 
  10   4   3       72.62       81.62      9.15 o 
  11   4   3      131.37      148.93     15.72 o 
  12   4   3        5.54       19.38     11.96 o 
  13   4   3       30.24       15.11     13.38 o 
  14   4   3      294.33      328.42     98.24 o 
  15   4   3        0.64       26.11     14.94 o 
  16   4   3       45.25       60.88     17.92 o 
  17   4   3       31.07       47.71     24.31 o 
  18   4   3       18.52       26.98     19.31 o 
  19   4   3        0.44      -11.49    330.68 o 
  20   4   3        6.77       11.08    305.92 o 
  21   4   3       17.20       -4.87    183.10 o 
  22   4   3        1.19       60.31    203.68 o 
   1   5   3     2575.78     2783.76    130.91 o 
   2   5   3     6092.09     6579.17    224.71 o 
   3   5   3      731.13      695.54     33.43 o 
   4   5   3     3498.28     3735.08    137.70 o 
   5   5   3      500.36      524.82     35.18 o 
   6   5   3      878.85      934.17     51.37 o 
   7   5   3     1378.99     1317.59     60.93 o 
   8   5   3      255.60      266.12     15.38 o 
   9   5   3      146.35      150.07     15.69 o 
  10   5   3       10.48       24.56      8.79 o 
  11   5   3       30.96       34.29      9.65 o 
  12   5   3       16.44       12.86     10.59 o 
  13   5   3      217.29      237.05     55.17 o 
  14   5   3        7.23        3.01     19.07 o 
  15   5   3       29.96       39.98     16.33 o 
  16   5   3       14.25       16.74     14.88 o 
  17   5   3       61.61       45.36     23.20 o 
  18   5   3       23.97       -1.53     16.38 o 
  19   5   3       25.38       -5.24     17.87 o 
  20   5   3       30.36        0.70    175.10 o 
  21   5   3       13.67       47.42    234.69 o 
  22   5   3       11.30        4.76    341.76 o 
   0   6   3     3873.53     4050.23    183.84 o 
   1   6   3     5320.71     5485.19    223.45 o 
   2   6   3     1544.59     1510.38     64.90 o 
   3   6   3      370.00      389.94     20.48 o 
   4   6   3       26.23       44.27      8.67 o 
   5   6   3       20.98       33.10      9.36 o 
   6   6   3     1351.70     1378.36     78.67 o 
   7   6   3      364.14      366.59     26.73 o 
   8   6   3       44.17       48.27     10.19 o 
   9   6   3       29.82       45.87     12.32 o 
  10   6   3      500.32      585.64     37.00 o 
  11   6   3      364.96      324.85     25.59 o 
  12   6   3      237.91      243.67     43.10 o 
  13   6   3        1.25        6.13     15.50 o 
  14   6   3        2.78      -10.45     10.45 o 
  15   6   3        3.21       -8.02     20.60 o 
  16   6   3       22.49       44.45     17.80 o 
  17   6   3       10.95       14.85     16.45 o 
  18   6   3       15.11       11.46     16.72 o 
  19   6   3       16.39       -7.92     19.43 o 
  20   6   3       12.37       22.37    175.11 o 
  21   6   3       26.37      -19.98    404.80 o 
  22   6   3        0.67       14.30    443.27 o 
   1   7   3     1034.74     1194.55     58.91 o 
   2   7   3     2653.93     2794.22    121.06 o 
   3   7   3       95.15      102.86     10.93 o 
   4   7   3      968.32      986.19     47.56 o 
   5   7   3      519.06      595.41     31.10 o 
   6   7   3     1574.23     1690.36    130.32 o 
   7   7   3      233.18      265.67     32.61 o 
   8   7   3      201.08      174.88     18.98 o 
   9   7   3      107.39      157.75     16.38 o 
  10   7   3      505.31      563.99     38.18 o 
  11   7   3      356.75      391.49     28.89 o 
  12   7   3      304.22      297.11     25.18 o 
  13   7   3      227.80      206.26     27.24 o 
  14   7   3      140.45      152.28     24.92 o 
  15   7   3      136.86      113.97     23.87 o 
  16   7   3       10.30        7.89     14.96 o 
  17   7   3        7.84        6.39     14.95 o 
  18   7   3       28.50        2.42     17.93 o 
  19   7   3        0.95        7.86     17.88 o 
  20   7   3       22.43       -2.08     27.40 o 
  21   7   3        4.38       30.74    413.52 o 
   0   8   3      430.64      472.43     40.52 o 
   1   8   3      565.65      633.01     36.72 o 
   2   8   3      990.98     1087.05     51.48 o 
   3   8   3     2875.35     3142.68    117.94 o 
   4   8   3      335.29      401.46     25.08 o 
   5   8   3     1860.99     1894.83     81.81 o 
   6   8   3        4.95       21.31      9.20 o 
   7   8   3     1352.10     1390.29     78.07 o 
   8   8   3       66.13       96.08     29.35 o 
   9   8   3      216.10      241.06     28.93 o 
  10   8   3        7.89       12.24      9.62 o 
  11   8   3      602.37      568.91     39.28 o 
  12   8   3      266.86      237.95     22.63 o 
  13   8   3      258.85      235.26     23.48 o 
  14   8   3      176.88      183.45     27.28 o 
  15   8   3       25.87       23.92     22.94 o 
  16   8   3       43.19       25.83     17.91 o 
  17   8   3        9.12       -1.03     16.38 o 
  18   8   3       15.09       29.84     19.43 o 
  19   8   3        8.39        3.32     17.95 o 
  20   8   3        0.83        8.28     25.25 o 
  21   8   3        6.87        0.22    324.84 o 
   1   9   3     4181.45     4735.73    183.04 o 
   2   9   3      234.36      301.75     20.50 o 
   3   9   3      849.55      950.21     47.96 o 
   4   9   3      325.53      333.80     22.01 o 
   5   9   3      620.55      629.87     34.73 o 
   6   9   3     2159.24     2357.86    101.51 o 
   7   9   3       85.59       80.48     15.63 o 
   8   9   3      598.10      668.34     42.78 o 
   9   9   3       46.22       56.65     12.65 o 
  10   9   3       65.30       75.15     14.36 o 
  11   9   3       70.66       84.84     14.34 o 
  12   9   3      309.04      284.71     26.13 o 
  13   9   3       64.69       78.64     14.61 o 
  14   9   3       95.26       88.82     22.16 o 
  15   9   3      150.68      133.36     33.20 o 
  16   9   3       45.63       35.77     17.85 o 
  17   9   3       98.92       82.96     23.89 o 
  18   9   3       64.31      149.12     35.50 o 
  19   9   3        9.34      -22.78     25.85 o 
  20   9   3        1.69      -18.08     18.08 o 
  21   9   3        2.02        2.70     22.44 o 
   0  10   3    14472.50    14376.89    585.25 o 
   1  10   3     2258.30     2510.05     98.21 o 
   2  10   3     1970.72     2149.23     94.53 o 
   3  10   3      115.32      116.54     12.40 o 
   4  10   3     3268.57     3171.94    138.88 o 
   5  10   3     1984.30     2074.72     90.77 o 
   6  10   3     2080.50     2157.13     94.75 o 
   7  10   3      329.65      358.14     22.71 o 
   8  10   3       36.32       45.08     11.54 o 
   9  10   3      654.69      717.01     46.46 o 
  10  10   3      201.83      225.37     22.18 o 
  11  10   3       23.95       22.20     10.52 o 
  12  10   3      265.79      289.26     28.76 o 
  13  10   3      125.92      145.24     20.78 o 
  14  10   3       99.51      126.35     18.56 o 
  15  10   3       44.75       62.31     19.27 o 
  16  10   3       27.65        3.18     14.84 o 
  17  10   3       28.21       34.17     17.94 o 
  18  10   3       11.58        8.64     25.69 o 
  19  10   3       10.74       34.98     20.93 o 
  20  10   3        1.36      -14.53     19.34 o 
  21  10   3        1.55       22.53     22.23 o 
   1  11   3      667.73      744.15     38.20 o 
   2  11   3      566.39      554.75     30.53 o 
   3  11   3      229.59      219.30     17.63 o 
   4  11   3      444.13      391.72     25.86 o 
   5  11   3      314.19      325.63     22.69 o 
   6  11   3      454.36      466.49     27.87 o 
   7  11   3       83.85       95.09     12.59 o 
   8  11   3     1067.81     1064.98     53.21 o 
   9  11   3       49.77       45.40     15.22 o 
  10  11   3      316.77      358.71     29.33 o 
  11  11   3      187.93      185.74     21.17 o 
  12  11   3       20.11       25.19     12.68 o 
  13  11   3      172.80      152.38     20.95 o 
  14  11   3       74.71       67.81     21.09 o 
  15  11   3      114.28      169.71     28.25 o 
  16  11   3      132.79      139.84     27.93 o 
  17  11   3        1.19       17.91     17.91 o 
  18  11   3        8.19       27.98     22.00 o 
  19  11   3       13.67       -0.07     20.85 o 
  20  11   3        7.35       43.41     23.91 o 
  21  11   3        0.79      -33.04     33.04 o 
   0  12   3      825.66      896.82     56.96 o 
   1  12   3      145.50      137.60     12.56 o 
   2  12   3       16.66       17.23      8.65 o 
   3  12   3      584.66      635.43     43.68 o 
   4  12   3     1270.56     1306.06     60.37 o 
   5  12   3      535.13      551.23     31.00 o 
   6  12   3      994.29     1013.84     51.88 o 
   7  12   3      555.00      567.68     33.55 o 
   8  12   3       57.87       63.63     11.26 o 
   9  12   3      193.21      205.09     19.93 o 
  10  12   3      184.81      201.98     22.63 o 
  11  12   3      205.28      164.18     22.46 o 
  12  12   3        5.91       -9.93     10.54 o 
  13  12   3       96.83      131.57     18.53 o 
  14  12   3       80.01       74.45     16.45 o 
  15  12   3        6.72        9.66     16.44 o 
  16  12   3      153.61      148.63     27.95 o 
  17  12   3       18.67        3.49     29.89 o 
  18  12   3        5.59      -15.66     15.66 o 
  19  12   3        1.66        3.01     19.45 o 
  20  12   3       41.76       36.42     20.92 o 
  21  12   3       13.33       55.44     26.76 o 
   1  13   3      123.05      132.77     11.89 o 
   2  13   3       55.57       68.21      9.77 o 
   3  13   3      864.78      873.82     43.58 o 
   4  13   3      659.72      648.82     36.10 o 
   5  13   3      325.33      366.97     24.46 o 
   6  13   3     2663.71     2796.96    119.00 o 
   7  13   3      332.38      350.89     25.56 o 
   8  13   3     1094.76     1094.05     54.86 o 
   9  13   3      176.18      157.96     17.04 o 
  10  13   3     1761.46     1807.58     85.29 o 
  11  13   3      125.42      138.03     18.44 o 
  12  13   3       79.67       91.14     17.38 o 
  13  13   3       35.93       57.53     23.74 o 
  14  13   3       22.41        9.52     13.21 o 
  15  13   3      193.72      169.46     23.83 o 
  16  13   3        1.01       23.56     17.83 o 
  17  13   3      144.86      169.92     31.32 o 
  18  13   3        9.12      -17.32     17.32 o 
  19  13   3       48.44       50.93     23.89 o 
  20  13   3        4.48       19.09     23.93 o 
  21  13   3        2.65       -5.99     25.47 o 
   0  14   3      545.39      556.15     42.63 o 
   1  14   3       76.87       80.39     10.05 o 
   2  14   3      970.54      933.05     41.90 o 
   3  14   3       67.11       78.90     10.57 o 
   4  14   3      358.11      328.99     31.30 o 
   5  14   3       70.87       80.92     12.43 o 
   6  14   3     1777.19     1717.18     82.97 o 
   7  14   3      383.84      447.62     29.10 o 
   8  14   3      291.35      330.94     24.24 o 
   9  14   3     1419.38     1422.68     68.80 o 
  10  14   3       42.14       51.32     12.17 o 
  11  14   3     1016.83      926.48     50.91 o 
  12  14   3       81.05       82.90     14.50 o 
  13  14   3        3.12       -9.18      9.18 o 
  14  14   3       84.23       93.59     18.44 o 
  15  14   3       11.97        6.16     13.96 o 
  16  14   3       19.65       32.48     20.24 o 
  17  14   3       10.80       21.77     20.91 o 
  18  14   3       10.65       -8.43     16.46 o 
  19  14   3        3.47       -4.29     26.53 o 
  20  14   3       52.23       21.26     31.49 o 
   1  15   3       20.48       24.18      8.15 o 
   2  15   3      841.13      778.03     38.06 o 
   3  15   3      113.87      107.59     12.25 o 
   4  15   3     1505.24     1404.66     62.01 o 
   5  15   3       36.42       68.96     10.94 o 
   6  15   3     1521.08     1687.29     89.51 o 
   7  15   3      431.37      441.96     29.59 o 
   8  15   3      107.98      132.52     16.18 o 
   9  15   3       26.89       21.69     11.89 o 
  10  15   3      210.68      209.67     19.71 o 
  11  15   3       98.90      106.50     16.65 o 
  12  15   3       57.50       78.42     14.64 o 
  13  15   3      119.70      113.20     24.35 o 
  14  15   3       29.25       34.94     16.53 o 
  15  15   3       70.21       52.45     14.18 o 
  16  15   3        2.64       -2.70     13.20 o 
  17  15   3       59.58      106.95     28.16 o 
  18  15   3       17.85       46.70     22.40 o 
  19  15   3        1.44      -16.46     32.13 o 
  20  15   3        3.99       16.34     23.79 o 
   0  16   3     2855.68     2948.56    171.48 o 
   1  16   3       81.45       79.37     11.16 o 
   2  16   3       84.28      117.87     12.11 o 
   3  16   3      677.66      639.84     32.71 o 
   4  16   3     1460.39     1369.20     61.58 o 
   5  16   3       82.33       97.06     19.35 o 
   6  16   3      140.60      129.09     13.85 o 
   7  16   3      794.48      824.72     45.49 o 
   8  16   3      240.45      215.87     21.08 o 
   9  16   3      559.93      524.54     34.05 o 
  10  16   3       43.61       36.21     11.09 o 
  11  16   3      348.65      307.76     26.14 o 
  12  16   3       44.02       39.12     12.30 o 
  13  16   3       35.51       35.50     14.05 o 
  14  16   3        2.50        4.73     22.94 o 
  15  16   3       43.40       49.55     18.11 o 
  16  16   3       23.68       45.68     15.77 o 
  17  16   3        5.53      -10.34     14.63 o 
  18  16   3       62.21       77.47     18.87 o 
  19  16   3        0.81        7.01     16.51 o 
  20  16   3       15.21       50.93     28.46 o 
   1  17   3      651.25      649.88     32.19 o 
   2  17   3       61.16       55.85     10.67 o 
   3  17   3      362.31      372.06     23.55 o 
   4  17   3      946.28      928.56     43.74 o 
   5  17   3      261.07      251.76     28.62 o 
   6  17   3      718.97      718.61     36.28 o 
   7  17   3      170.91      190.13     17.51 o 
   8  17   3      662.22      561.19     35.69 o 
   9  17   3       24.59       37.47     11.48 o 
  10  17   3      326.78      303.27     25.63 o 
  11  17   3       35.63       30.26     11.59 o 
  12  17   3      439.53      424.82     31.91 o 
  13  17   3       45.67       53.13     13.60 o 
  14  17   3       45.94       52.24     17.96 o 
  15  17   3        9.84       17.98     12.99 o 
  16  17   3       31.97       39.37     15.10 o 
  17  17   3       25.97       50.26     17.62 o 
  18  17   3       80.22       87.28     20.76 o 
  19  17   3        8.71      -14.03     32.61 o 
   0  18   3      165.29      164.77     21.88 o 
   1  18   3       64.02       40.72     10.38 o 
   2  18   3        3.70        1.11      7.43 o 
   3  18   3       75.79       74.15     11.26 o 
   4  18   3       49.89       75.40     11.53 o 
   5  18   3       39.70       46.97     10.65 o 
   6  18   3       11.99       37.56     10.52 o 
   7  18   3      512.15      478.53     28.12 o 
   8  18   3       65.85       55.81     21.46 o 
   9  18   3      218.51      240.91     26.73 o 
  10  18   3       61.49       68.71     12.23 o 
  11  18   3       44.20       31.24     12.08 o 
  12  18   3       26.06       22.88     11.78 o 
  13  18   3      151.97      143.89     19.02 o 
  14  18   3        5.70       -0.36     10.66 o 
  15  18   3       74.53       66.50     16.53 o 
  16  18   3        4.66        8.02     16.42 o 
  17  18   3       16.04        5.22     15.75 o 
  18  18   3       66.91       85.61     29.70 o 
  19  18   3       17.19       33.53     25.21 o 
   1  19   3      114.65      118.76     22.70 o 
   2  19   3       72.90      107.13     18.39 o 
   3  19   3      502.71      481.23     27.86 o 
   4  19   3     1384.17     1286.56     58.65 o 
   5  19   3      196.18      188.24     17.03 o 
   6  19   3       50.15       50.15     11.27 o 
   7  19   3      157.61      181.05     17.01 o 
   8  19   3     1436.92     1457.51     66.48 o 
   9  19   3      626.25      643.36     34.81 o 
  10  19   3      214.56      258.19     26.27 o 
  11  19   3       15.26        7.28     20.69 o 
  12  19   3      246.79      170.48     20.32 o 
  13  19   3        8.02       11.23     13.84 o 
  14  19   3       19.97       36.30     15.24 o 
  15  19   3        5.85       17.66     12.62 o 
  16  19   3       40.66       35.99     15.38 o 
  17  19   3       10.77       28.92     18.97 o 
  18  19   3       31.72       30.90     22.73 o 
   0  20   3     1963.47     1742.24    128.08 o 
   1  20   3      591.47      553.13     30.15 o 
   2  20   3       53.84       36.70     10.48 o 
   3  20   3      588.84      627.31     48.65 o 
   4  20   3      777.25      762.93     37.82 o 
   5  20   3       14.32       12.42     13.62 o 
   6  20   3      183.73      211.11     18.38 o 
   7  20   3      315.48      299.55     22.78 o 
   8  20   3      385.31      367.60     28.19 o 
   9  20   3      234.83      183.78     17.73 o 
  10  20   3       32.97       40.16     12.15 o 
  11  20   3       33.03       18.98     12.71 o 
  12  20   3      199.69      182.19     20.77 o 
  13  20   3      187.69      152.17     28.32 o 
  14  20   3       41.62       23.93     14.34 o 
  15  20   3      190.64      200.10     23.30 o 
  16  20   3       15.29       12.67     15.68 o 
  17  20   3        2.00        5.24     22.45 o 
  18  20   3       13.46      -12.75     22.45 o 
   1  21   3       69.70       55.61     14.87 o 
   2  21   3      466.40      522.50     29.89 o 
   3  21   3      390.40      376.82     24.53 o 
   4  21   3      113.93       97.12     13.33 o 
   5  21   3        0.65       -1.31      9.02 o 
   6  21   3       97.64      122.65     15.50 o 
   7  21   3      334.99      338.68     23.84 o 
   8  21   3       43.78       30.73     11.14 o 
   9  21   3      208.06      192.38     18.90 o 
  10  21   3        7.70       25.50     12.13 o 
  11  21   3       51.76       51.94     20.97 o 
  12  21   3       90.62       82.04     17.07 o 
  13  21   3       94.21       77.92     16.22 o 
  14  21   3       21.81       29.22     14.90 o 
  15  21   3       16.57        3.69     13.32 o 
  16  21   3        2.82        9.27     16.42 o 
  17  21   3       22.66        1.81     22.61 o 
   0  22   3       20.49        4.15     12.70 o 
   1  22   3      178.15      186.77     18.38 o 
   2  22   3      386.03      366.19     25.31 o 
   3  22   3      204.59      171.50     17.06 o 
   4  22   3        3.37       23.80     10.15 o 
   5  22   3        9.03       -3.15      8.81 o 
   6  22   3      361.46      388.62     26.17 o 
   7  22   3       61.20       40.35     11.10 o 
   8  22   3       20.43       13.76     10.22 o 
   9  22   3        7.44       11.04     10.99 o 
  10  22   3       43.05       58.01     13.11 o 
  11  22   3       54.19       65.92     15.05 o 
  12  22   3       55.36       66.60     15.92 o 
  13  22   3        7.97       14.04     13.42 o 
  14  22   3       90.80       77.61     17.65 o 
  15  22   3       15.67        7.60     18.45 o 
  16  22   3       19.93       -6.29     20.97 o 
  17  22   3        2.91       -4.36     20.54 o 
   1  23   3      167.00      192.31     17.87 o 
   2  23   3      878.51      945.89     45.23 o 
   3  23   3      179.47      175.18     17.72 o 
   4  23   3      110.45      122.39     17.30 o 
   5  23   3      159.92      153.79     16.28 o 
   6  23   3       21.38       42.96     11.61 o 
   7  23   3       55.63       52.93     14.99 o 
   8  23   3       52.47       57.93     15.78 o 
   9  23   3       16.16        0.59     10.53 o 
  10  23   3       64.01       49.61     14.43 o 
  11  23   3       79.84       94.92     16.79 o 
  12  23   3        1.66      -16.90     22.05 o 
  13  23   3       43.42       11.50     12.07 o 
  14  23   3        9.08       26.12     19.26 o 
  15  23   3       51.84       47.31     27.24 o 
  16  23   3       24.95       33.79     20.97 o 
   0  24   3       25.29       39.12     20.22 o 
   1  24   3        4.32       -3.66     10.59 o 
   2  24   3       51.25       53.41     11.92 o 
   3  24   3      160.08      163.65     17.27 o 
   4  24   3       95.52       88.34     13.76 o 
   5  24   3      168.15      178.02     24.00 o 
   6  24   3       15.14        1.29     12.11 o 
   7  24   3       12.26       13.27     10.95 o 
   8  24   3       87.28       78.35     13.84 o 
   9  24   3       26.55        4.37     16.22 o 
  10  24   3      127.10      133.23     20.10 o 
  11  24   3        1.16       -3.74     11.12 o 
  12  24   3        9.09       -7.51     12.71 o 
  13  24   3        9.38       23.87     18.29 o 
  14  24   3       26.01       28.88     20.80 o 
  15  24   3       54.37       77.99     30.27 o 
   1  25   3       86.63      111.58     23.35 o 
   2  25   3      272.94      259.99     21.18 o 
   3  25   3       66.13       67.60     21.35 o 
   4  25   3      416.12      408.47     41.73 o 
   5  25   3      214.38      216.42     27.02 o 
   6  25   3        6.84        6.61     12.36 o 
   7  25   3       52.55       55.43     13.50 o 
   8  25   3       57.95       54.42     17.30 o 
   9  25   3        6.77       -2.42     10.92 o 
  10  25   3        3.56      -11.49     11.49 o 
  11  25   3      167.19      152.45     19.37 o 
  12  25   3       10.07       12.02     23.97 o 
  13  25   3       28.61       11.33     27.71 o 
  14  25   3        2.63       -2.43     33.70 o 
  15  25   3        8.63      -11.98     43.44 o 
   0  26   3      210.05      164.78     25.17 o 
   1  26   3      228.49      217.36     22.53 o 
   2  26   3       16.60       42.51     12.24 o 
   3  26   3      141.26      117.75     17.51 o 
   4  26   3        8.49        4.44     15.58 o 
   5  26   3        3.45        4.64     10.81 o 
   6  26   3       26.03       28.76     11.70 o 
   7  26   3       36.15       36.77     19.01 o 
   8  26   3       59.80       54.51     14.05 o 
   9  26   3       12.05        6.57     12.98 o 
  10  26   3      135.28      101.86     18.36 o 
  11  26   3       31.18       14.86     19.04 o 
  12  26   3       75.39       74.95     19.96 o 
  13  26   3       18.31       52.25     67.41 o 
  14  26   3       18.62       46.44     46.44 o 
   1  27   3       10.95        1.50     10.05 o 
   2  27   3       24.50       20.09     13.62 o 
   3  27   3        5.07        4.25     11.53 o 
   4  27   3       71.06       88.25     14.82 o 
   5  27   3       23.48       16.51     11.12 o 
   6  27   3       48.19       37.22     17.73 o 
   7  27   3        1.62       15.42     11.34 o 
   8  27   3       20.20       22.25     15.48 o 
   9  27   3       73.11       76.53     17.07 o 
  10  27   3        2.71       -7.33     27.23 o 
  11  27   3        5.80       12.17     17.66 o 
  12  27   3       11.58      -12.36     17.55 o 
  13  27   3        1.27        1.50     40.45 o 
   0  28   3        8.69       40.58     16.33 o 
   1  28   3        4.00       -2.08     10.32 o 
   2  28   3       41.93       46.39     25.73 o 
   3  28   3       17.18        8.46     11.10 o 
   4  28   3       74.29       52.45     16.65 o 
   5  28   3       76.90       78.39     17.51 o 
   6  28   3       46.42       66.58     18.14 o 
   7  28   3       35.40       13.86     11.72 o 
   8  28   3       15.31       -9.29     18.64 o 
   9  28   3        7.32       17.85     14.71 o 
  10  28   3       18.96       -6.46     16.32 o 
  11  28   3       15.23       26.06     17.87 o 
  12  28   3       56.34       80.89     26.96 o 
   1  29   3       35.61       47.53     13.21 o 
   2  29   3       30.69       56.58     13.36 o 
   3  29   3        3.32       -9.37     10.26 o 
   4  29   3       42.67       20.88     12.09 o 
   5  29   3       10.17       19.77     17.95 o 
   6  29   3       38.11       33.10     12.71 o 
   7  29   3       11.26       28.99     21.06 o 
   8  29   3       24.61       19.33     15.06 o 
   9  29   3       60.46       40.03     19.81 o 
  10  29   3        6.55        2.74     15.47 o 
   0  30   3       36.34       75.61     53.93 o 
   1  30   3       57.48       41.51     13.98 o 
   2  30   3        4.03       17.35     12.61 o 
   3  30   3       17.50       23.94     13.03 o 
   4  30   3        0.62        3.46     11.48 o 
   5  30   3       27.92       42.91     13.98 o 
   6  30   3        8.13       22.33     13.71 o 
   7  30   3        1.34       -3.20     13.26 o 
   8  30   3        7.94       20.78     18.72 o 
   9  30   3        1.85        8.99     20.97 o 
   1  31   3       28.09       64.67     13.84 o 
   2  31   3      103.20      138.34     28.32 o 
   3  31   3       21.15       19.73     13.56 o 
   4  31   3       50.47       23.97     14.05 o 
   5  31   3        3.97       20.04     13.88 o 
   6  31   3        6.67       28.72     20.89 o 
   7  31   3       20.70       23.97     18.76 o 
   8  31   3       16.78       -4.49     17.98 o 
   0  32   3       75.24      200.00     73.40 o 
   1  32   3        3.81       30.55     30.87 o 
   2  32   3       34.64       24.66     14.48 o 
   3  32   3        5.33        2.31     12.81 o 
   4  32   3       49.07       40.22     18.38 o 
   5  32   3       59.73      112.53     30.05 o 
   6  32   3       80.09       62.92     26.96 o 
   1  33   3       60.79       55.41     15.72 o 
   2  33   3       67.02       63.76     15.74 o 
   3  33   3       10.95       10.86     15.33 o 
   0   0   4     4821.02     5389.74    401.46 o 
   2   0   4      372.44      392.47     37.45 o 
   4   0   4     2072.69     2074.71    160.28 o 
   6   0   4     1973.90     2124.12    148.04 o 
   8   0   4      227.69      220.73     21.06 o 
  10   0   4      270.42      295.65     29.80 o 
  12   0   4       21.57       61.42    265.14 o 
  14   0   4       40.16       34.45    370.00 o 
  16   0   4       12.11       -5.99    137.81 o 
  18   0   4       16.82       37.45    485.35 o 
  20   0   4       61.18       38.95    564.74 o 
   1   1   4     1874.21     1833.18     85.32 o 
   2   1   4     1440.44     1480.30     81.56 o 
   3   1   4      774.82      782.75     46.07 o 
   4   1   4      443.63      475.65     28.84 o 
   5   1   4      415.82      386.65     25.26 o 
   6   1   4      290.84      294.52     20.47 o 
   7   1   4      599.98      648.88     29.04 o 
   8   1   4      323.09      366.61     18.61 o 
   9   1   4       36.67       42.24      7.21 o 
  10   1   4      349.78      362.04     23.17 o 
  11   1   4       33.20       40.36     18.34 o 
  12   1   4      248.90      255.68     29.70 o 
  13   1   4        8.14        1.76    114.88 o 
  14   1   4       52.29       42.75    124.81 o 
  15   1   4        2.76       23.55    131.67 o 
  16   1   4        0.75       29.50    262.31 o 
  17   1   4       20.03       10.26    110.10 o 
  18   1   4       14.63       -0.08    298.51 o 
  19   1   4       55.05      111.36    173.78 o 
  20   1   4        0.11      -18.88    181.46 o 
  21   1   4        3.47        3.69    185.12 o 
   0   2   4      250.12      249.55     20.63 o 
   1   2   4      802.38      768.85     38.03 o 
   2   2   4      465.25      409.89     23.32 o 
   3   2   4      630.75      677.19     40.93 o 
   4   2   4      120.62      131.82     14.47 o 
   5   2   4      977.12     1062.06     58.30 o 
   6   2   4      245.63      259.50     22.49 o 
   7   2   4      457.50      436.06     24.11 o 
   8   2   4       66.32       86.47     12.24 o 
   9   2   4      309.06      350.36     28.60 o 
  10   2   4       70.06       68.61     14.91 o 
  11   2   4       65.58       55.32     14.94 o 
  12   2   4       64.79       64.25     14.94 o 
  13   2   4        1.13        8.06     15.32 o 
  14   2   4       11.96        9.73    201.25 o 
  15   2   4        6.37       -7.93    230.53 o 
  16   2   4        8.68      -10.32    102.01 o 
  17   2   4        0.80       11.61    312.41 o 
  18   2   4        5.62       58.09    198.97 o 
  19   2   4        2.67      -20.95    170.44 o 
  20   2   4       12.03       31.53    308.64 o 
  21   2   4        9.61       38.52    432.27 o 
   1   3   4     1378.53     1361.31     63.41 o 
   2   3   4     1388.68     1567.15     65.60 o 
   3   3   4       94.45      119.48     10.29 o 
   4   3   4      499.65      541.28     32.45 o 
   5   3   4      363.03      381.95     24.69 o 
   6   3   4      385.51      392.60     22.05 o 
   7   3   4      165.11      174.34     12.69 o 
   8   3   4      898.22      924.11     44.24 o 
   9   3   4       81.48       84.93     14.49 o 
  10   3   4      283.82      306.21     31.35 o 
  11   3   4       35.47       27.08     11.92 o 
  12   3   4       47.13       43.86     14.79 o 
  13   3   4       27.70       -6.59     10.44 o 
  14   3   4       33.98       44.37     17.79 o 
  15   3   4       46.28       56.99    279.51 o 
  16   3   4      127.05      145.15    306.56 o 
  17   3   4        2.51      -15.46    140.90 o 
  18   3   4        1.58      -20.26    290.42 o 
  19   3   4       61.53       27.07    364.07 o 
  20   3   4       14.61       46.59    183.84 o 
  21   3   4        4.51      -10.87    430.15 o 
   0   4   4     7922.60     9355.82    437.63 o 
   1   4   4      198.38      190.34     14.24 o 
   2   4   4        7.42        8.46      5.18 o 
   3   4   4      497.39      540.38     27.70 o 
   4   4   4     1357.81     1459.49     74.07 o 
   5   4   4      752.11      779.87     43.91 o 
   6   4   4      249.09      259.69     16.80 o 
   7   4   4      824.39     1011.94    123.77 o 
   8   4   4      116.06      139.10     15.99 o 
   9   4   4      456.30      419.07     45.84 o 
  10   4   4        8.90        1.51      8.82 o 
  11   4   4      120.00      182.31     34.85 o 
  12   4   4       50.42       73.09     16.42 o 
  13   4   4      140.32      109.91     20.89 o 
  14   4   4       10.46      -16.29     19.73 o 
  15   4   4       32.60       19.97     14.94 o 
  16   4   4       43.17       51.21    136.43 o 
  17   4   4       37.65       62.08    324.82 o 
  18   4   4        2.86       11.81    346.34 o 
  19   4   4        2.79        6.55    162.46 o 
  20   4   4       24.41       51.72    136.11 o 
  21   4   4        5.77       33.79    354.74 o 
   1   5   4     4375.76     4930.56    174.59 o 
   2   5   4      527.13      537.44     33.39 o 
   3   5   4      906.59      879.30     47.79 o 
   4   5   4     1354.38     1435.32     65.62 o 
   5   5   4      543.01      566.52     29.93 o 
   6   5   4      207.51      236.72     21.46 o 
   7   5   4      812.49      813.40     49.82 o 
   8   5   4      623.58      672.18     43.58 o 
   9   5   4       30.45       38.65     11.32 o 
  10   5   4      182.52      183.41     19.71 o 
  11   5   4       44.19       48.39     14.94 o 
  12   5   4       37.23       43.98     14.95 o 
  13   5   4       48.23       33.32     14.95 o 
  14   5   4      175.17      112.68     47.94 o 
  15   5   4       18.68        8.53     14.89 o 
  16   5   4        2.53       45.80    145.14 o 
  17   5   4       84.04       55.09    263.98 o 
  18   5   4        6.19       23.69    271.90 o 
  19   5   4        3.31        4.68    165.03 o 
  20   5   4        2.87        7.73    404.95 o 
  21   5   4        4.05        1.00    438.13 o 
   0   6   4     1552.10     1814.26    188.75 o 
   1   6   4      530.29      526.86     33.65 o 
   2   6   4      956.33      966.10     44.58 o 
   3   6   4      503.02      496.68     26.41 o 
   4   6   4      500.58      513.76     24.35 o 
   5   6   4      129.15      182.27     15.97 o 
   6   6   4      261.49      280.13     24.98 o 
   7   6   4      833.02      758.29     51.01 o 
   8   6   4      511.22      472.15     34.30 o 
   9   6   4      313.86      320.52     33.18 o 
  10   6   4       67.13       58.39     12.88 o 
  11   6   4      581.45      613.64     77.04 o 
  12   6   4      263.59      259.95     47.50 o 
  13   6   4      198.54      189.08     27.75 o 
  14   6   4      114.58      141.49     23.88 o 
  15   6   4      147.36      164.23     28.33 o 
  16   6   4      109.45      101.49     23.90 o 
  17   6   4       55.57       85.91    300.85 o 
  18   6   4       10.36       -0.50    298.30 o 
  19   6   4       12.29        1.00    178.34 o 
  20   6   4        2.85      -28.87    410.24 o 
  21   6   4       21.25      -29.00    197.10 o 
   1   7   4      805.17      813.07     47.87 o 
   2   7   4     2310.75     2272.64     93.77 o 
   3   7   4      618.22      639.09     31.43 o 
   4   7   4      190.72      218.47     30.63 o 
   5   7   4      189.68      212.40     18.04 o 
   6   7   4       84.57       99.04     14.87 o 
   7   7   4      233.18      241.80     23.61 o 
   8   7   4      944.79      931.79     61.26 o 
   9   7   4       41.34       31.96     10.54 o 
  10   7   4       73.14       74.15     13.84 o 
  11   7   4        1.76        8.24     10.19 o 
  12   7   4      246.39      315.31     36.89 o 
  13   7   4       88.77       86.27     20.50 o 
  14   7   4      141.12      107.97     23.58 o 
  15   7   4       32.19       14.91     16.45 o 
  16   7   4       61.54       42.43     19.43 o 
  17   7   4       10.31       36.34     19.43 o 
  18   7   4       58.65       19.62    166.76 o 
  19   7   4        9.89       53.74    308.28 o 
  20   7   4       20.14       -1.61    335.37 o 
  21   7   4        9.44       50.11    333.65 o 
   0   8   4     1698.14     1721.36    110.14 o 
   1   8   4       63.50       41.69     10.55 o 
   2   8   4      322.79      279.67     18.37 o 
   3   8   4       58.13       66.33     10.64 o 
   4   8   4      437.91      470.48     28.19 o 
   5   8   4      810.24      789.10     42.03 o 
   6   8   4      213.17      200.15     18.12 o 
   7   8   4      180.54      186.85     17.12 o 
   8   8   4      676.29      671.23     45.13 o 
   9   8   4      284.52      270.96     25.11 o 
  10   8   4      294.76      312.27     37.26 o 
  11   8   4      105.27      146.32     19.97 o 
  12   8   4       61.53       39.46     12.89 o 
  13   8   4       25.68        4.31     20.79 o 
  14   8   4      101.28      103.81     31.88 o 
  15   8   4      230.93      225.92     36.65 o 
  16   8   4       36.91       64.30     27.51 o 
  17   8   4       20.87        9.21     17.85 o 
  18   8   4       45.61       21.46     19.26 o 
  19   8   4       37.81       32.26    401.40 o 
  20   8   4        3.74       18.20    433.60 o 
  21   8   4       20.14       -3.00    624.66 o 
   1   9   4     1191.62     1148.01     62.23 o 
   2   9   4       45.56       54.89      6.63 o 
   3   9   4      431.87      406.13     26.11 o 
   4   9   4      369.83      345.64     24.58 o 
   5   9   4      389.41      350.85     24.84 o 
   6   9   4       73.87       61.90     11.15 o 
   7   9   4       59.33       60.07     12.37 o 
   8   9   4      156.60      145.47     15.25 o 
   9   9   4      113.93       92.71     16.52 o 
  10   9   4       11.18        4.41     11.74 o 
  11   9   4       48.42       71.38     14.64 o 
  12   9   4       35.37       30.57     17.30 o 
  13   9   4       37.46       62.44     19.39 o 
  14   9   4      111.71      111.21     31.16 o 
  15   9   4      276.81      289.99     43.99 o 
  16   9   4       61.07       81.39     30.13 o 
  17   9   4        3.63      -14.42     21.32 o 
  18   9   4       39.72       52.99     37.65 o 
  19   9   4        8.13        5.62    404.51 o 
  20   9   4       50.72       75.62    341.49 o 
   0  10   4       80.19       92.87     19.47 o 
   1  10   4      855.02      821.29     50.84 o 
   2  10   4       38.23       57.34     11.15 o 
   3  10   4      392.62      387.89     25.95 o 
   4  10   4       97.94      107.49     13.75 o 
   5  10   4       77.71       73.09     11.84 o 
   6  10   4      797.68      825.84     49.00 o 
   7  10   4      257.34      281.77     22.90 o 
   8  10   4       98.04       91.88     21.48 o 
   9  10   4      245.04      255.75     21.49 o 
  10  10   4      597.54      590.02     42.05 o 
  11  10   4      125.71      102.39     17.88 o 
  12  10   4      719.02      779.06     50.70 o 
  13  10   4      159.94      147.72     28.30 o 
  14  10   4        0.71      -13.47     13.47 o 
  15  10   4      146.84      156.42     28.39 o 
  16  10   4      116.15       98.47     23.51 o 
  17  10   4       50.95       44.54     22.86 o 
  18  10   4        2.90       61.13     23.72 o 
  19  10   4        2.37       20.60     20.75 o 
  20  10   4        3.28      -19.65    451.87 o 
   1  11   4      446.43      452.06     28.41 o 
   2  11   4      170.00      144.78     15.83 o 
   3  11   4      423.02      462.04     28.97 o 
   4  11   4      151.40      134.56     15.28 o 
   5  11   4      484.30      423.47     28.48 o 
   6  11   4       12.61        6.21      9.73 o 
   7  11   4       65.42      108.68     22.72 o 
   8  11   4      225.53      249.88     21.60 o 
   9  11   4      532.79      541.54     32.82 o 
  10  11   4      112.88       67.98     12.69 o 
  11  11   4       18.64        2.20     14.66 o 
  12  11   4       54.24       45.07     15.44 o 
  13  11   4       13.99        5.97     13.07 o 
  14  11   4        4.73       -7.72     13.47 o 
  15  11   4       43.01       41.44     19.41 o 
  16  11   4       64.61       88.14     32.43 o 
  17  11   4        4.86       11.15     19.32 o 
  18  11   4       38.93       43.86     22.16 o 
  19  11   4        3.09       -9.31     22.31 o 
  20  11   4       34.02       34.25    339.62 o 
   0  12   4     1089.15      857.77     73.40 o 
   1  12   4      233.35      267.78     21.42 o 
   2  12   4      353.16      375.04     50.97 o 
   3  12   4      470.02      484.92     30.49 o 
   4  12   4      634.55      673.31     37.72 o 
   5  12   4      157.60      158.38     16.87 o 
   6  12   4      717.09      690.20     43.68 o 
   7  12   4      208.97      202.43     29.19 o 
   8  12   4      292.08      290.42     35.40 o 
   9  12   4       23.49       32.12     11.60 o 
  10  12   4      331.74      292.11     24.38 o 
  11  12   4       98.61       97.06     14.99 o 
  12  12   4       46.81       40.38     14.43 o 
  13  12   4        5.43       26.07     14.00 o 
  14  12   4       91.43       58.14     19.44 o 
  15  12   4       42.27      -14.75     20.78 o 
  16  12   4       21.95       22.58     17.87 o 
  17  12   4       30.04       30.62     24.21 o 
  18  12   4        0.61      -12.50     17.88 o 
  19  12   4       30.89      120.37    172.92 o 
  20  12   4       11.67      102.83     41.19 o 
   1  13   4      231.27      217.11     18.16 o 
   2  13   4     2459.72     2577.33    119.58 o 
   3  13   4       19.86       16.93     10.13 o 
   4  13   4      936.75      941.48     50.63 o 
   5  13   4      208.26      178.68     18.79 o 
   6  13   4      550.22      557.21     34.97 o 
   7  13   4      792.17      759.34     42.59 o 
   8  13   4      762.12      732.02     42.50 o 
   9  13   4       35.71       35.07     11.25 o 
  10  13   4       31.72       47.38     17.73 o 
  11  13   4      422.87      405.29     30.18 o 
  12  13   4      104.74       91.49     14.99 o 
  13  13   4        9.75       26.09     12.35 o 
  14  13   4       47.12       59.05     35.87 o 
  15  13   4       79.25       75.07     22.20 o 
  16  13   4       25.18       69.31     25.17 o 
  17  13   4       21.34       37.14     22.42 o 
  18  13   4       31.82      102.03     49.47 o 
  19  13   4        2.18        8.73     20.95 o 
  20  13   4        1.34        8.99     22.47 o 
   0  14   4      343.49      326.46     32.38 o 
   1  14   4     1190.31     1103.63     52.32 o 
   2  14   4      262.01      241.26     20.97 o 
   3  14   4        7.52       19.41      9.78 o 
   4  14   4      239.08      230.84     20.88 o 
   5  14   4        7.14        5.65     12.21 o 
   6  14   4     1218.49     1132.98     59.68 o 
   7  14   4       88.41      125.18     40.89 o 
   8  14   4        5.87       23.42     10.80 o 
   9  14   4      273.12      305.29     25.85 o 
  10  14   4      679.53      699.94     40.02 o 
  11  14   4      135.13      136.79     17.32 o 
  12  14   4       76.23       60.85     14.21 o 
  13  14   4       65.93       56.98     14.47 o 
  14  14   4       21.28       21.32     12.85 o 
  15  14   4      121.36      134.38     21.64 o 
  16  14   4       15.56       11.92     15.31 o 
  17  14   4       36.76       24.64     20.94 o 
  18  14   4        6.27      -24.02     24.02 o 
  19  14   4        5.07       34.41     25.39 o 
   1  15   4      879.57      886.69     44.23 o 
   2  15   4     1469.42     1414.80     63.71 o 
   3  15   4     1259.69     1227.18     64.88 o 
   4  15   4      774.26      725.16     43.17 o 
   5  15   4     1577.30     1525.22     78.69 o 
   6  15   4      188.06      198.66     20.27 o 
   7  15   4     2041.94     2054.39     97.44 o 
   8  15   4        4.34       -7.07     19.46 o 
   9  15   4      616.17      604.54     37.92 o 
  10  15   4        3.14        1.11     13.52 o 
  11  15   4      126.69      125.94     18.38 o 
  12  15   4       11.18       21.87     11.75 o 
  13  15   4       42.69       36.96     13.61 o 
  14  15   4       52.46       31.53     19.32 o 
  15  15   4       84.71       58.68     17.92 o 
  16  15   4       33.58       40.04     17.56 o 
  17  15   4        0.95       -2.49     15.76 o 
  18  15   4       10.00       12.41     15.19 o 
  19  15   4        4.50       27.66     19.05 o 
   0  16   4     1200.44     1056.74     74.00 o 
   1  16   4      348.07      381.47     24.16 o 
   2  16   4      151.41      198.12     17.53 o 
   3  16   4     1150.10     1100.02     53.06 o 
   4  16   4      331.45      380.37     60.76 o 
   5  16   4      671.59      586.57     38.03 o 
   6  16   4      753.37      793.54     57.29 o 
   7  16   4      314.24      326.68     26.43 o 
   8  16   4      333.81      365.55     28.71 o 
   9  16   4       89.59       99.91     18.25 o 
  10  16   4       71.24       55.70     19.16 o 
  11  16   4       65.22      112.11     42.31 o 
  12  16   4        5.40       19.98     11.36 o 
  13  16   4      124.46      161.43     28.44 o 
  14  16   4       49.77       47.62     16.38 o 
  15  16   4       40.76       61.99     26.33 o 
  16  16   4       18.64       12.36     14.82 o 
  17  16   4       25.67       19.63     22.92 o 
  18  16   4        7.31       42.53     25.25 o 
  19  16   4        1.80      -22.47     22.47 o 
   1  17   4      226.41      201.20     18.50 o 
   2  17   4     1156.38     1113.72     53.60 o 
   3  17   4      382.73      398.30     31.78 o 
   4  17   4      715.06      697.46     36.47 o 
   5  17   4       58.40       39.77     14.72 o 
   6  17   4      219.60      190.93     20.62 o 
   7  17   4      324.66      322.44     26.54 o 
   8  17   4      172.01      170.21     20.33 o 
   9  17   4      432.85      435.48     32.19 o 
  10  17   4       14.38        9.65     10.72 o 
  11  17   4       51.44       58.23     14.52 o 
  12  17   4       27.07       23.72     12.60 o 
  13  17   4       78.47       49.87     19.24 o 
  14  17   4        6.12       -1.44     13.26 o 
  15  17   4       75.06       56.78     24.86 o 
  16  17   4       34.10       41.65     16.33 o 
  17  17   4        7.66       -4.07     13.76 o 
  18  17   4        7.58      -16.84     16.84 o 
   0  18   4      351.75      355.11     45.69 o 
   1  18   4      227.30      243.39     20.27 o 
   2  18   4        2.07        4.99      9.21 o 
   3  18   4       78.11       73.32     12.31 o 
   4  18   4      278.11      263.67     21.45 o 
   5  18   4      381.41      375.06     25.52 o 
   6  18   4      195.72      207.52     21.84 o 
   7  18   4       35.45       23.17     10.76 o 
   8  18   4      227.49      165.76     21.77 o 
   9  18   4      322.70      292.34     26.58 o 
  10  18   4      318.71      390.59     29.63 o 
  11  18   4       17.11       33.89     13.53 o 
  12  18   4       17.03       14.04     13.09 o 
  13  18   4       51.16       75.28     17.48 o 
  14  18   4       68.19       99.29     17.88 o 
  15  18   4        7.99       17.31     15.65 o 
  16  18   4        3.99       36.78     16.84 o 
  17  18   4       23.21       49.17     28.11 o 
  18  18   4        4.87       11.43     18.51 o 
   1  19   4       67.60       46.86     17.20 o 
   2  19   4      746.92      696.95     36.64 o 
   3  19   4       33.87       49.26     11.90 o 
   4  19   4      123.19      132.59     16.43 o 
   5  19   4      151.70      134.62     36.76 o 
   6  19   4       23.96       37.00     13.84 o 
   7  19   4       93.02      101.30     28.38 o 
   8  19   4       20.29        3.60     11.02 o 
   9  19   4       19.28       34.86     21.41 o 
  10  19   4      112.72       89.24     29.86 o 
  11  19   4      122.47      116.19     25.57 o 
  12  19   4       43.40       31.00     14.18 o 
  13  19   4        9.41       14.80     13.33 o 
  14  19   4        6.69       -1.92     11.58 o 
  15  19   4       52.86       94.13     27.09 o 
  16  19   4       13.96       33.28     16.99 o 
  17  19   4       29.70       43.27     19.02 o 
   0  20   4       25.11        0.96     13.09 o 
   1  20   4      231.37      234.54     19.49 o 
   2  20   4      248.29      233.81     19.94 o 
   3  20   4      902.53      861.95     52.59 o 
   4  20   4       94.20      116.36     24.29 o 
   5  20   4       67.22       67.52     12.21 o 
   6  20   4      870.09      813.14     52.42 o 
   7  20   4      147.86      122.02     16.00 o 
   8  20   4       39.18       51.41     20.76 o 
   9  20   4       13.67       11.82     10.93 o 
  10  20   4       12.43       41.67     13.08 o 
  11  20   4      135.46      126.82     18.59 o 
  12  20   4       21.85       43.61     15.02 o 
  13  20   4       79.71       58.95     16.02 o 
  14  20   4        8.94        6.34     12.50 o 
  15  20   4       77.56       90.92     29.41 o 
  16  20   4       73.81      107.12     29.19 o 
  17  20   4       19.53       -2.27     23.97 o 
   1  21   4      412.02      377.74     28.32 o 
   2  21   4      808.82      693.60     44.95 o 
   3  21   4      372.46      436.41     68.32 o 
   4  21   4      302.61      242.69     51.20 o 
   5  21   4      499.47      535.88     58.35 o 
   6  21   4       55.64       27.86     10.54 o 
   7  21   4       35.24       28.50     11.17 o 
   8  21   4       68.55       81.21     15.01 o 
   9  21   4       62.42       77.96     13.55 o 
  10  21   4        7.27       29.65     17.39 o 
  11  21   4       36.78       68.13     14.54 o 
  12  21   4       30.75       25.06     13.74 o 
  13  21   4       17.39       -2.50     13.35 o 
  14  21   4       52.48       59.45     17.28 o 
  15  21   4       14.51       38.46     19.97 o 
  16  21   4        5.51       11.93     16.84 o 
   0  22   4      296.61      256.79     30.17 o 
   1  22   4       30.84       21.83     10.53 o 
   2  22   4       30.05       39.04     12.76 o 
   3  22   4       53.96       56.06     11.81 o 
   4  22   4       10.63        9.04     12.09 o 
   5  22   4       54.89       64.50     13.62 o 
   6  22   4       21.80       28.53     12.30 o 
   7  22   4       82.69      103.49     27.46 o 
   8  22   4       11.78       28.91     10.99 o 
   9  22   4       95.78      117.15     25.95 o 
  10  22   4      187.28      183.70     30.49 o 
  11  22   4      154.66      197.76     23.79 o 
  12  22   4        2.32       -3.07     12.82 o 
  13  22   4        0.95        1.23     24.43 o 
  14  22   4       17.54       33.20     14.70 o 
  15  22   4       20.44       34.82     18.16 o 
   1  23   4       50.79       37.91     10.95 o 
   2  23   4       78.97       78.58     13.33 o 
   3  23   4       78.05       59.29     11.85 o 
   4  23   4      229.92      160.43     31.57 o 
   5  23   4       26.87       41.32     12.32 o 
   6  23   4       13.50       20.19     10.49 o 
   7  23   4        0.02       20.77     11.66 o 
   8  23   4       54.64       74.11     14.02 o 
   9  23   4       39.63       46.15     21.54 o 
  10  23   4       46.19       37.40     17.30 o 
  11  23   4        4.75        6.46     13.45 o 
  12  23   4       19.35      -12.82     13.35 o 
  13  23   4        6.52      -26.81     34.21 o 
  14  23   4       27.22       46.49     19.07 o 
  15  23   4       15.15       16.72     16.38 o 
   0  24   4      120.24      104.86     22.17 o 
   1  24   4       70.42       93.28     29.52 o 
   2  24   4       96.12       90.85     14.29 o 
   3  24   4       96.79      101.38     17.19 o 
   4  24   4       17.98       19.37     10.53 o 
   5  24   4       48.30       35.05     11.23 o 
   6  24   4       45.54       38.20     13.13 o 
   7  24   4       20.26       28.03     11.45 o 
   8  24   4       12.64        4.60     15.38 o 
   9  24   4       12.40       12.66     11.92 o 
  10  24   4        2.64       -1.85     11.45 o 
  11  24   4       14.70        2.24     12.87 o 
  12  24   4       31.27       39.85     28.11 o 
  13  24   4       53.77       33.60     16.98 o 
  14  24   4       13.71       14.12     14.72 o 
   1  25   4      184.53      125.59     21.99 o 
   2  25   4       75.94       64.26     18.33 o 
   3  25   4       63.59       64.19     14.70 o 
   4  25   4       43.81       34.89     11.38 o 
   5  25   4       23.57       31.13     11.49 o 
   6  25   4       31.12       29.77     11.43 o 
   7  25   4       15.27       30.73     32.01 o 
   8  25   4      107.97      100.29     33.06 o 
   9  25   4        5.27       17.69     12.62 o 
  10  25   4       58.61       21.17     14.22 o 
  11  25   4       28.81       24.42     15.17 o 
  12  25   4       25.09       51.95     16.40 o 
  13  25   4       21.79       23.26     15.65 o 
   0  26   4      186.53      123.03     39.70 o 
   1  26   4       25.51       18.74     10.53 o 
   2  26   4       59.07       35.45     12.36 o 
   3  26   4       41.32       53.15     11.90 o 
   4  26   4       29.59       40.10     12.89 o 
   5  26   4       51.77       84.67     35.69 o 
   6  26   4       97.64       92.57     18.25 o 
   7  26   4       33.78       40.62     12.47 o 
   8  26   4        4.25       -8.18     10.81 o 
   9  26   4        7.05       40.62     16.60 o 
  10  26   4       42.52       42.16     15.98 o 
  11  26   4        1.60      -15.25     17.72 o 
  12  26   4       11.42       -9.84     13.33 o 
   1  27   4       88.08       79.58     14.29 o 
   2  27   4       30.41       35.54     11.53 o 
   3  27   4       28.55       14.30     11.04 o 
   4  27   4       24.34       21.48     19.03 o 
   5  27   4       57.01       50.42     22.49 o 
   6  27   4       20.95       19.40     12.40 o 
   7  27   4       17.77        1.47     12.26 o 
   8  27   4      120.22       88.78     16.63 o 
   9  27   4       18.32        0.22     14.05 o 
  10  27   4        7.46      -14.25     18.53 o 
  11  27   4        3.30       24.53     14.63 o 
   0  28   4      430.81      459.88     68.91 o 
   1  28   4        5.86        7.43     10.21 o 
   2  28   4       16.62       76.64     36.61 o 
   3  28   4       21.92       16.34     18.81 o 
   4  28   4       63.22       56.03     30.01 o 
   5  28   4       20.67       16.40     12.31 o 
   6  28   4       46.08       40.54     15.57 o 
   7  28   4       22.77       26.03     13.06 o 
   8  28   4        0.75       11.27     13.66 o 
   9  28   4       16.46       29.72     23.25 o 
  10  28   4        4.41       17.57     16.88 o 
   1  29   4       21.25       43.45     13.56 o 
   2  29   4       44.23       23.86     18.59 o 
   3  29   4       18.79       16.30     14.92 o 
   4  29   4        1.57       33.05     12.67 o 
   5  29   4       46.30       36.07     24.22 o 
   6  29   4       12.94       28.74     12.88 o 
   7  29   4       35.59       69.79     19.24 o 
   8  29   4        1.91      -12.06     12.06 o 
   9  29   4       12.79       34.45     29.96 o 
   0  30   4       90.86       68.36     22.17 o 
   1  30   4       16.07       36.29     14.39 o 
   2  30   4       14.74        3.57     12.61 o 
   3  30   4       31.08        7.82     12.48 o 
   4  30   4       11.08       14.42     15.78 o 
   5  30   4       18.12       24.62     27.68 o 
   6  30   4       53.54       61.65     15.58 o 
   7  30   4       45.87       75.16     17.95 o 
   1  31   4        6.71       -2.89     13.41 o 
   2  31   4       83.68       83.24     25.95 o 
   3  31   4       23.60       18.56     13.17 o 
   4  31   4       39.69       40.67     16.11 o 
   5  31   4        5.87       -6.27     12.70 o 
   0  32   4       37.22       92.87     29.96 o 
   1  32   4       11.94       -7.26     17.45 o 
   0   0   5     2234.30     2082.20    166.28 o 
   2   0   5      166.91      165.70     32.21 o 
   4   0   5      576.63      513.81     47.94 o 
   6   0   5      633.95      504.91     47.38 o 
   8   0   5      131.69      110.85    307.09 o 
  10   0   5      881.45      919.76    359.52 o 
  12   0   5       53.43       64.41    317.57 o 
  14   0   5        5.58       10.49    432.92 o 
  16   0   5      134.16       82.39    491.34 o 
  18   0   5        3.41        1.50    555.75 o 
  20   0   5        3.56      -77.90    642.63 o 
   1   1   5      622.93      608.87     27.70 o 
   2   1   5     1114.73     1029.06     42.85 o 
   3   1   5      311.47      293.57     29.65 o 
   4   1   5      796.49      831.25     47.65 o 
   5   1   5      409.58      397.34     26.39 o 
   6   1   5      302.31      291.00     21.58 o 
   7   1   5      178.00      148.83     36.17 o 
   8   1   5      227.32      263.35     24.78 o 
   9   1   5        1.10        4.53    231.96 o 
  10   1   5       32.93       34.49    247.80 o 
  11   1   5       91.13       52.09    257.29 o 
  12   1   5       89.28       75.61    240.07 o 
  13   1   5        7.48        6.97    254.41 o 
  14   1   5        5.04       13.58    135.66 o 
  15   1   5       21.16       30.58    144.07 o 
  16   1   5       83.35       85.42    309.46 o 
  17   1   5       32.23      -25.84    163.47 o 
  18   1   5      106.15      100.41    343.99 o 
  19   1   5        7.61       19.94    184.93 o 
  20   1   5       29.49      -13.24    194.28 o 
   0   2   5      199.62      246.56     21.11 o 
   1   2   5       46.05       39.57      6.91 o 
   2   2   5      320.89      275.72     19.23 o 
   3   2   5      478.10      486.49     26.26 o 
   4   2   5      430.75      416.37     47.33 o 
   5   2   5        9.65        6.03      6.09 o 
   6   2   5      120.76      119.84     19.42 o 
   7   2   5      121.73       90.16     14.70 o 
   8   2   5       77.37       91.05     14.03 o 
   9   2   5       12.93        9.01     10.47 o 
  10   2   5      101.76       62.74    131.47 o 
  11   2   5        4.41        5.27    257.35 o 
  12   2   5      122.82      111.47    232.22 o 
  13   2   5        1.89       18.43    290.46 o 
  14   2   5       26.31       10.11    136.84 o 
  15   2   5      178.97      168.21    295.82 o 
  16   2   5        0.15       21.53    115.95 o 
  17   2   5      233.95      200.55    333.65 o 
  18   2   5        6.03      -10.02    320.62 o 
  19   2   5       91.85      145.79    187.13 o 
  20   2   5        2.16       -4.59    353.31 o 
   1   3   5      135.80      142.24     11.11 o 
   2   3   5      825.96      859.70     41.59 o 
   3   3   5      282.72      260.13     17.84 o 
   4   3   5      314.10      281.98     19.21 o 
   5   3   5      148.35      172.77     23.85 o 
   6   3   5       30.66       36.89     19.99 o 
   7   3   5       56.14       54.07     13.24 o 
   8   3   5      351.57      345.17     27.51 o 
   9   3   5      199.29      209.75     26.79 o 
  10   3   5       17.85        5.37     11.92 o 
  11   3   5      244.64      139.47    120.59 o 
  12   3   5       44.85       89.13    192.78 o 
  13   3   5       48.25       15.52    128.44 o 
  14   3   5        1.03       27.84    104.33 o 
  15   3   5        7.62      -15.11    283.07 o 
  16   3   5       20.94        5.13    342.96 o 
  17   3   5       15.24      -13.76    331.59 o 
  18   3   5        8.66      -19.99    129.11 o 
  19   3   5       14.67       -0.50    348.05 o 
  20   3   5       11.42       -0.67    193.90 o 
   0   4   5       98.83      139.21     15.28 o 
   1   4   5      382.73      388.47     22.94 o 
   2   4   5       91.52       87.58     10.12 o 
   3   4   5      590.55      582.87     30.52 o 
   4   4   5       83.55       95.94     22.23 o 
   5   4   5      112.46      129.52     16.81 o 
   6   4   5      750.21      749.29     48.83 o 
   7   4   5      207.36      232.49     23.47 o 
   8   4   5       74.50       92.82     15.15 o 
   9   4   5      121.04       98.92     15.56 o 
  10   4   5      334.75      328.13     35.55 o 
  11   4   5       85.59      129.42     22.39 o 
  12   4   5      249.53      207.90    250.12 o 
  13   4   5      199.51      169.83    295.31 o 
  14   4   5       15.40       40.08    313.30 o 
  15   4   5       24.86       42.68    148.42 o 
  16   4   5        1.58       -3.16    264.89 o 
  17   4   5       68.94       16.79    167.45 o 
  18   4   5       21.77        6.88    399.16 o 
  19   4   5        9.93       36.43    383.69 o 
  20   4   5        7.49       17.49    146.16 o 
   1   5   5      770.20      752.88     38.29 o 
   2   5   5       24.60       10.99      6.49 o 
   3   5   5      170.18      130.05     21.25 o 
   4   5   5      355.72      358.98     28.62 o 
   5   5   5      313.84      335.81     37.76 o 
   6   5   5       77.24       60.17     14.71 o 
   7   5   5      350.98      354.91     30.32 o 
   8   5   5      353.88      391.05     31.39 o 
   9   5   5      150.59      165.73     19.52 o 
  10   5   5       51.60       27.28     13.42 o 
  11   5   5      460.98      455.07     44.80 o 
  12   5   5       38.35       54.50     17.80 o 
  13   5   5       10.36       20.20    243.97 o 
  14   5   5       19.10      -27.80    253.03 o 
  15   5   5       69.13       36.57    148.29 o 
  16   5   5       18.53       22.50    161.76 o 
  17   5   5       45.27       28.79    163.60 o 
  18   5   5       90.92       38.34    171.19 o 
  19   5   5       24.25       -9.28    324.76 o 
  20   5   5       17.92       17.02    450.86 o 
   0   6   5     2532.48     2658.92    200.73 o 
   1   6   5      307.11      272.59     20.26 o 
   2   6   5      431.83      388.62     24.30 o 
   3   6   5      405.53      417.49     32.80 o 
   4   6   5      969.05      960.70     57.52 o 
   5   6   5      644.16      632.68     35.38 o 
   6   6   5      577.89      597.67     36.16 o 
   7   6   5       28.07       28.45     12.28 o 
   8   6   5      197.25      251.05     26.15 o 
   9   6   5      108.87      123.85     25.31 o 
  10   6   5       61.62       28.17     14.87 o 
  11   6   5      304.96      324.21     38.50 o 
  12   6   5      505.18      553.85     50.16 o 
  13   6   5       60.12       42.53     21.05 o 
  14   6   5       17.49       29.67    315.67 o 
  15   6   5      111.61       78.58    335.19 o 
  16   6   5        1.38       27.40    359.03 o 
  17   6   5        6.15       82.75    386.59 o 
  18   6   5        3.51       20.45    360.84 o 
  19   6   5       24.99        7.84    189.84 o 
  20   6   5        0.99       50.93    638.14 o 
   1   7   5     2335.79     2169.03     98.85 o 
   2   7   5      773.74      816.52     51.87 o 
   3   7   5      971.63      963.70     54.87 o 
   4   7   5     1327.19     1250.53     72.59 o 
   5   7   5      901.16      927.99     48.65 o 
   6   7   5      858.91      825.39     46.59 o 
   7   7   5      210.07      240.34     21.42 o 
   8   7   5      619.63      586.63     74.99 o 
   9   7   5      214.45      248.08     26.16 o 
  10   7   5      206.28      229.16     24.54 o 
  11   7   5       40.55       64.78     17.81 o 
  12   7   5      504.69      547.01     50.11 o 
  13   7   5      455.10      507.35     59.21 o 
  14   7   5       78.47      115.58     30.42 o 
  15   7   5       15.51       32.59    329.33 o 
  16   7   5      100.10       75.13    354.88 o 
  17   7   5       84.11       32.62    311.88 o 
  18   7   5       76.09       31.00    310.38 o 
  19   7   5       44.01      -47.04    180.82 o 
   0   8   5      716.40      632.15     61.42 o 
   1   8   5      196.43      170.10     20.13 o 
   2   8   5      214.19      235.68     23.23 o 
   3   8   5       55.14       73.77     14.27 o 
   4   8   5      160.15      207.62     23.18 o 
   5   8   5      317.66      321.15     24.81 o 
   6   8   5      647.37      604.40     39.78 o 
   7   8   5      700.51      681.26     46.27 o 
   8   8   5      136.45      139.35     16.71 o 
   9   8   5      467.91      546.16     87.77 o 
  10   8   5       93.62       82.57     17.42 o 
  11   8   5      689.27      642.56     59.70 o 
  12   8   5      100.66      122.68     35.98 o 
  13   8   5      254.21      261.98     37.14 o 
  14   8   5       76.24      112.63     38.91 o 
  15   8   5       25.01        6.57    274.21 o 
  16   8   5       52.53       12.09    161.13 o 
  17   8   5        1.40      -31.89    168.25 o 
  18   8   5       39.31       -3.35    382.78 o 
  19   8   5        9.73       25.16    194.15 o 
   1   9   5      196.76      212.73     22.24 o 
   2   9   5      215.75      217.75     23.30 o 
   3   9   5      524.45      499.78     32.01 o 
   4   9   5      166.69      186.16     18.52 o 
   5   9   5       78.72       77.89     15.57 o 
   6   9   5      150.06      126.49     17.02 o 
   7   9   5      400.80      434.63     29.95 o 
   8   9   5      641.83      582.86     42.71 o 
   9   9   5       81.74       53.69     13.42 o 
  10   9   5      809.86      767.14     55.48 o 
  11   9   5      202.64      201.30     26.14 o 
  12   9   5      353.63      381.06     42.82 o 
  13   9   5      191.75      221.59     52.58 o 
  14   9   5       27.81       24.61     19.43 o 
  15   9   5       68.97       53.06     20.90 o 
  16   9   5       11.66      -32.51    329.24 o 
  17   9   5       45.34       -2.03    364.33 o 
  18   9   5        5.32      -18.66    387.10 o 
  19   9   5       87.61      157.94    188.26 o 
   0  10   5      220.41      262.15     35.95 o 
   1  10   5      346.33      353.72     30.66 o 
   2  10   5      682.20      581.71     68.91 o 
   3  10   5      401.39      415.76     29.09 o 
   4  10   5      624.02      598.54     61.99 o 
   5  10   5      277.53      296.29     24.18 o 
   6  10   5     1080.38     1007.98     55.12 o 
   7  10   5      312.18      323.02     34.00 o 
   8  10   5       81.16       97.64     18.16 o 
   9  10   5       18.90        5.38     10.39 o 
  10  10   5       85.82       93.86     15.92 o 
  11  10   5       56.15       56.03     15.96 o 
  12  10   5       30.35       35.76     17.94 o 
  13  10   5       77.73      118.52     41.71 o 
  14  10   5       11.94        2.31     16.45 o 
  15  10   5       11.48        0.98     20.95 o 
  16  10   5       35.04       47.64     25.35 o 
  17  10   5       33.92       56.14    365.43 o 
  18  10   5        5.59       32.27    190.39 o 
  19  10   5        6.92        3.47    414.82 o 
   1  11   5      179.16      138.23     18.98 o 
   2  11   5       60.64       50.55     26.22 o 
   3  11   5       59.33       81.44     13.99 o 
   4  11   5      131.66      133.12     16.27 o 
   5  11   5       70.44      101.83     14.54 o 
   6  11   5       85.78       98.42     15.03 o 
   7  11   5        6.35       -3.12     10.20 o 
   8  11   5      172.54      149.92     18.77 o 
   9  11   5       84.88       81.03     14.79 o 
  10  11   5       57.33       65.28     19.06 o 
  11  11   5        8.15        9.24     11.03 o 
  12  11   5       25.65       35.91     14.02 o 
  13  11   5      114.20      146.09     55.97 o 
  14  11   5       72.58       55.94     22.41 o 
  15  11   5       61.89       69.59     23.74 o 
  16  11   5       19.30       59.36     31.65 o 
  17  11   5       25.17       46.04    273.37 o 
  18  11   5        0.78        0.31    453.59 o 
  19  11   5        9.97       -5.99    624.66 o 
   0  12   5      483.98      510.81     55.43 o 
   1  12   5      254.84      225.30     23.11 o 
   2  12   5      302.69      282.67     44.73 o 
   3  12   5      223.68      224.91     21.76 o 
   4  12   5      781.76      702.52     50.18 o 
   5  12   5       10.27       -1.62      9.08 o 
   6  12   5      612.94      590.04     67.48 o 
   7  12   5      322.81      318.87     26.34 o 
   8  12   5       13.84       32.48     15.78 o 
   9  12   5       63.16       54.56     13.79 o 
  10  12   5      121.76      115.77     17.51 o 
  11  12   5       82.09       65.92     17.08 o 
  12  12   5      113.72      155.24     27.73 o 
  13  12   5        6.01        6.32     13.24 o 
  14  12   5       39.69       26.86     16.00 o 
  15  12   5        2.29      -19.15     19.15 o 
  16  12   5        4.45        4.75     19.13 o 
  17  12   5        4.43       56.10     23.93 o 
  18  12   5        2.83        6.98    462.11 o 
   1  13   5      526.55      471.19     35.15 o 
   2  13   5      702.32      662.04     39.48 o 
   3  13   5       82.46       70.59     13.62 o 
   4  13   5      321.03      357.39     28.41 o 
   5  13   5       72.76       90.32     14.86 o 
   6  13   5       95.98      121.60     23.24 o 
   7  13   5      255.27      301.48     39.81 o 
   8  13   5      682.56      616.56     40.44 o 
   9  13   5       30.69       53.88     13.42 o 
  10  13   5       22.52       43.60     13.00 o 
  11  13   5        5.80        4.19     11.75 o 
  12  13   5       48.87       70.68     14.91 o 
  13  13   5        3.92        4.25     12.69 o 
  14  13   5       46.69       47.66     16.53 o 
  15  13   5        8.38       -1.72     14.03 o 
  16  13   5        7.45       -7.99     14.02 o 
  17  13   5       13.29       11.64     16.87 o 
  18  13   5        8.22       10.73     42.43 o 
   0  14   5      421.12      534.76     45.69 o 
   1  14   5      463.30      455.05     39.88 o 
   2  14   5       52.25       54.44     13.26 o 
   3  14   5      408.12      395.12     30.07 o 
   4  14   5      273.71      259.62     24.74 o 
   5  14   5      131.17      126.90     17.36 o 
   6  14   5       36.12       34.47     11.67 o 
   7  14   5      407.94      385.87     30.57 o 
   8  14   5       52.53       48.93     13.60 o 
   9  14   5       74.59       88.28     16.59 o 
  10  14   5       14.09       12.59     12.24 o 
  11  14   5       54.79       40.95     13.54 o 
  12  14   5       23.03        6.99     18.09 o 
  13  14   5       39.30       34.13     16.53 o 
  14  14   5       44.28        4.95     14.37 o 
  15  14   5        1.38       15.58     15.46 o 
  16  14   5        3.54       10.12     15.69 o 
  17  14   5        5.21       32.06     18.25 o 
  18  14   5        6.84       32.99     29.31 o 
   1  15   5      657.80      693.53     37.27 o 
   2  15   5      114.92      115.57     18.01 o 
   3  15   5      448.91      411.89     32.28 o 
   4  15   5       30.31       48.02     12.52 o 
   5  15   5       72.90       85.30     24.73 o 
   6  15   5      177.30      156.27     19.65 o 
   7  15   5       11.89       34.58     18.04 o 
   8  15   5        5.34       17.36     18.86 o 
   9  15   5        1.09       -1.30     11.35 o 
  10  15   5      211.22      196.34     22.84 o 
  11  15   5        8.64       -5.06     17.79 o 
  12  15   5       17.47       21.73     17.83 o 
  13  15   5        0.90       11.56     17.98 o 
  14  15   5       25.91       50.93     17.44 o 
  15  15   5       10.43        2.34     14.67 o 
  16  15   5        2.70       -5.00     15.19 o 
  17  15   5       25.48       33.72     22.27 o 
   0  16   5     2017.05     1882.96    184.25 o 
   1  16   5       12.55       17.57     24.65 o 
   2  16   5      173.46      186.04     28.24 o 
   3  16   5        3.96        2.07      9.78 o 
   4  16   5      644.88      561.69     38.05 o 
   5  16   5       69.16       77.67     16.07 o 
   6  16   5     1043.71      972.07    134.82 o 
   7  16   5      195.34      132.17     23.03 o 
   8  16   5      335.70      306.75     51.63 o 
   9  16   5        9.26       -8.35     21.04 o 
  10  16   5      145.99      164.86     21.09 o 
  11  16   5       39.58       47.99     30.02 o 
  12  16   5       16.78       21.84     13.62 o 
  13  16   5       28.08       41.08     33.04 o 
  14  16   5       43.42       39.24     17.16 o 
  15  16   5       10.73       21.85     17.17 o 
  16  16   5       25.70       25.27     24.06 o 
  17  16   5        8.67       31.35     18.81 o 
   1  17   5      628.02      648.19     44.25 o 
   2  17   5     1056.53      962.49     68.65 o 
   3  17   5       69.29       92.13     21.41 o 
   4  17   5      130.35      127.07     26.38 o 
   5  17   5      278.43      259.92     25.25 o 
   6  17   5      499.87      464.03     63.47 o 
   7  17   5      165.60      204.36     31.93 o 
   8  17   5      196.93      207.29     32.70 o 
   9  17   5       39.18       59.43     23.07 o 
  10  17   5      212.14      255.75     44.58 o 
  11  17   5       33.89       55.43     42.72 o 
  12  17   5      191.15      187.44     22.70 o 
  13  17   5        1.58        6.92     14.09 o 
  14  17   5       35.01       31.77     15.88 o 
  15  17   5        6.55      -11.28     16.78 o 
  16  17   5       29.99        9.55     18.28 o 
  17  17   5       18.66       14.62     29.21 o 
   0  18   5     1871.76     1656.77    166.28 o 
   1  18   5      517.26      491.23    133.32 o 
   2  18   5       21.40       43.84     15.24 o 
   3  18   5       95.71       40.40     27.03 o 
   4  18   5      238.80      190.75     26.81 o 
   5  18   5      185.42      150.85     23.91 o 
   6  18   5      272.04      271.62     56.61 o 
   7  18   5      206.66      258.25     27.05 o 
   8  18   5      252.77      224.30     28.86 o 
   9  18   5       12.05        9.92     11.59 o 
  10  18   5       85.13       86.47     17.04 o 
  11  18   5      341.99      301.08     27.89 o 
  12  18   5       43.33       42.40     22.00 o 
  13  18   5       72.19      128.75     35.64 o 
  14  18   5       11.24        7.79     14.65 o 
  15  18   5       11.88       -9.20     32.53 o 
  16  18   5       21.03       25.54     19.78 o 
   1  19   5      299.66      284.70     52.94 o 
   2  19   5      205.58      188.31     21.41 o 
   3  19   5      147.51       92.36     18.74 o 
   4  19   5        4.80       25.29     12.54 o 
   5  19   5      152.68      153.80     40.22 o 
   6  19   5      491.02      486.35     39.40 o 
   7  19   5      124.70      136.60     24.22 o 
   8  19   5      174.97      172.19     21.92 o 
   9  19   5      255.78      210.46     24.08 o 
  10  19   5       88.64       67.40     27.19 o 
  11  19   5       18.63       38.54     15.80 o 
  12  19   5      103.22      112.56     19.65 o 
  13  19   5        7.80        8.76     13.83 o 
  14  19   5      105.74      139.13     21.93 o 
  15  19   5       25.39       32.68     21.25 o 
  16  19   5       35.88       53.27     22.32 o 
   0  20   5      448.22      519.80     71.90 o 
   1  20   5        3.41       -5.90     12.32 o 
   2  20   5       68.38       39.90     11.50 o 
   3  20   5       66.04       52.54     16.83 o 
   4  20   5      149.70       95.34     30.14 o 
   5  20   5      432.20      438.82     37.00 o 
   6  20   5      236.04      203.38     42.81 o 
   7  20   5       47.97       72.92     13.98 o 
   8  20   5       12.07       10.43     16.22 o 
   9  20   5       20.64       -4.19     11.53 o 
  10  20   5       26.38       12.57     12.82 o 
  11  20   5       58.81       56.32     16.42 o 
  12  20   5        3.40       28.42     18.35 o 
  13  20   5        7.88      -12.50     13.70 o 
  14  20   5        7.70       23.73     16.34 o 
  15  20   5       20.26        7.88     16.39 o 
   1  21   5       32.15       21.40     11.68 o 
   2  21   5      105.03       99.54     26.16 o 
   3  21   5      119.16       89.84     20.84 o 
   4  21   5      172.05      134.74     33.91 o 
   5  21   5       43.74       46.89     20.11 o 
   6  21   5        5.20        9.16     11.03 o 
   7  21   5       80.49       91.82     15.27 o 
   8  21   5      130.70      124.06     17.86 o 
   9  21   5       20.24       29.30     20.54 o 
  10  21   5       45.30       27.22     19.24 o 
  11  21   5       44.73       71.38     20.76 o 
  12  21   5       24.24       45.00     20.54 o 
  13  21   5        5.89       -2.37     15.32 o 
  14  21   5        0.01       -8.50     15.29 o 
   0  22   5      143.33      167.77     47.94 o 
   1  22   5      152.77       65.19     22.06 o 
   2  22   5       33.85       20.57     15.57 o 
   3  22   5       49.70       33.88     11.11 o 
   4  22   5       20.61       22.01     19.81 o 
   5  22   5       10.46       12.79     23.35 o 
   6  22   5       23.23       61.02     23.24 o 
   7  22   5       91.67       76.16     14.97 o 
   8  22   5        4.20       16.48     18.59 o 
   9  22   5       56.94       35.47     13.57 o 
  10  22   5        7.08        3.42     11.68 o 
  11  22   5        4.14      -13.41     13.41 o 
  12  22   5       28.62       28.02     16.14 o 
  13  22   5       76.83       81.81     19.84 o 
  14  22   5       17.57       10.44     16.83 o 
   1  23   5       58.42       38.27     17.95 o 
   2  23   5       19.90       22.57     10.09 o 
   3  23   5       11.05        8.46      9.61 o 
   4  23   5       16.30       16.71     16.93 o 
   5  23   5       72.28      115.63     22.38 o 
   6  23   5        8.64       21.87     11.61 o 
   7  23   5       11.73       15.26     12.80 o 
   8  23   5       80.84      105.90     24.78 o 
   9  23   5       24.36       16.11     15.14 o 
  10  23   5       35.85       27.82     17.27 o 
  11  23   5       44.76       19.35     14.88 o 
  12  23   5        5.40       23.75     19.47 o 
  13  23   5        5.59        5.49     32.96 o 
   0  24   5       71.10       39.86     36.70 o 
   1  24   5        6.98       -2.68     10.38 o 
   2  24   5        2.13       -7.12     10.27 o 
   3  24   5        9.61       18.03     10.12 o 
   4  24   5        3.96       -1.16      9.28 o 
   5  24   5       55.26       29.99     12.58 o 
   6  24   5       11.06       17.63     11.67 o 
   7  24   5       23.10       27.70     12.54 o 
   8  24   5       30.22       35.68     12.39 o 
   9  24   5       25.24      -12.27     12.27 o 
  10  24   5       51.48       52.05     16.54 o 
  11  24   5       18.95       51.96     15.55 o 
  12  24   5        5.32       -9.53     14.24 o 
   1  25   5       33.20       20.06     17.51 o 
   2  25   5       35.45        8.32      9.89 o 
   3  25   5        6.86       -8.65      8.65 o 
   4  25   5        5.21        0.32      8.53 o 
   5  25   5        5.95       -4.56      8.85 o 
   6  25   5        2.26        3.85     14.89 o 
   7  25   5       31.04       11.61     12.53 o 
   8  25   5        5.11       25.24     20.32 o 
   9  25   5       20.69       47.75     14.63 o 
  10  25   5       11.11       22.14     14.47 o 
  11  25   5       32.74       36.83     14.95 o 
   0  26   5       67.01      100.36     38.95 o 
   1  26   5       12.97        9.04      9.21 o 
   2  26   5       50.90       37.65      9.91 o 
   3  26   5        6.02       -0.20     14.70 o 
   4  26   5       71.38       72.73     17.73 o 
   5  26   5       63.11       56.46     13.65 o 
   6  26   5       49.48       45.28     12.89 o 
   7  26   5       21.75       19.04     12.13 o 
   8  26   5       33.50      108.43     74.76 o 
   9  26   5        2.41      -13.12     14.27 o 
  10  26   5       10.00       10.21     23.95 o 
   1  27   5       73.68       48.67     28.11 o 
   2  27   5      182.80      157.96     26.38 o 
   3  27   5       45.01       32.54     11.27 o 
   4  27   5        1.35       13.25     21.41 o 
   5  27   5       41.65       72.49     25.64 o 
   6  27   5        7.73       -2.05     10.58 o 
   7  27   5       10.09        9.99     13.41 o 
   8  27   5        0.93        4.23     14.56 o 
   9  27   5        2.20       -8.96     25.48 o 
   0  28   5       38.97       46.50     19.11 o 
   1  28   5       29.85       11.71     11.07 o 
   2  28   5       12.48       -6.51     10.25 o 
   3  28   5       82.29       42.26     19.80 o 
   4  28   5        9.72        8.65     13.19 o 
   5  28   5        3.25       12.85     12.57 o 
   6  28   5        2.65        4.43     12.27 o 
   7  28   5        8.13      -12.16     12.16 o 
   1  29   5       32.21       13.95     12.00 o 
   2  29   5       20.43       14.68     16.65 o 
   3  29   5       13.15       20.45     14.70 o 
   4  29   5       56.28       62.28     31.98 o 
   5  29   5       77.66       93.67     71.15 o 
   0  30   5        6.40      -17.98     17.98 o 
   1  30   5       16.28       16.48     13.77 o 
   2  30   5       14.85        1.50     22.47 o 
   0   0   6     1143.85     1316.73    107.85 o 
   2   0   6     1140.10     1034.83     64.59 o 
   4   0   6      226.28      237.28     40.45 o 
   6   0   6      747.85      710.04    359.52 o 
   8   0   6       35.45       19.47    375.99 o 
  10   0   6      285.94      298.10    416.44 o 
  12   0   6       33.97       19.47    236.68 o 
  14   0   6       51.77       50.93    488.34 o 
  16   0   6       86.15       62.92    573.73 o 
  18   0   6       19.95       22.47    645.63 o 
   1   1   6      786.66      761.03     33.87 o 
   2   1   6       68.30       56.27      9.30 o 
   3   1   6      133.12      134.46     12.43 o 
   4   1   6      673.32      657.23     41.92 o 
   5   1   6      423.19      441.62     43.06 o 
   6   1   6      338.33      216.25    224.56 o 
   7   1   6      124.52      122.96    175.89 o 
   8   1   6      383.79      260.18    173.10 o 
   9   1   6       55.05      100.91    285.52 o 
  10   1   6       53.91       44.66    296.31 o 
  11   1   6       42.30       26.93    295.47 o 
  12   1   6       29.07       10.34    314.59 o 
  13   1   6       56.91       47.91    257.88 o 
  14   1   6       80.09      102.99    154.35 o 
  15   1   6       15.68       19.76    376.47 o 
  16   1   6        5.27       -5.07    122.86 o 
  17   1   6       23.93       21.93    420.42 o 
  18   1   6        0.27       17.39    184.04 o 
   0   2   6      451.83      449.48     33.35 o 
   1   2   6      230.01      248.29     16.23 o 
   2   2   6      484.28      459.43     24.20 o 
   3   2   6      595.85      587.15     32.38 o 
   4   2   6      113.98      121.13     16.82 o 
   5   2   6      495.66      481.17     37.71 o 
   6   2   6      412.12      388.65     40.14 o 
   7   2   6       60.31       34.52     34.13 o 
   8   2   6       14.62        7.93    261.87 o 
   9   2   6        6.28       14.04    167.15 o 
  10   2   6       27.60       68.91    299.79 o 
  11   2   6        3.68       18.41    261.78 o 
  12   2   6       12.04      -13.24    325.97 o 
  13   2   6       74.41       48.69    297.33 o 
  14   2   6       11.24       31.30    319.68 o 
  15   2   6       43.47       99.56    118.62 o 
  16   2   6       13.19      -19.95    402.39 o 
  17   2   6        6.30        5.76    383.85 o 
  18   2   6        3.30      -45.81    373.74 o 
   1   3   6      116.81      105.35     11.24 o 
   2   3   6      238.87      247.70     23.43 o 
   3   3   6      172.87      216.16     26.21 o 
   4   3   6      256.32      223.45     23.32 o 
   5   3   6       55.76       46.74     12.18 o 
   6   3   6       15.61       13.73     15.48 o 
   7   3   6      213.84      253.67     26.73 o 
   8   3   6       14.65       -8.29    268.31 o 
   9   3   6       83.06      111.24    143.58 o 
  10   3   6      104.89      118.09    262.98 o 
  11   3   6       61.93       99.60    270.12 o 
  12   3   6       84.71      110.28    286.33 o 
  13   3   6      122.49       58.19    108.96 o 
  14   3   6       78.73       63.48    364.22 o 
  15   3   6       44.75       31.70    388.83 o 
  16   3   6       27.97       25.09    161.70 o 
  17   3   6       34.93        8.95    181.26 o 
  18   3   6        0.58        9.05    464.43 o 
   0   4   6     1827.12     1638.19     97.37 o 
   1   4   6      280.62      242.96     21.03 o 
   2   4   6      246.29      279.52     22.10 o 
   3   4   6      695.38      738.87     48.12 o 
   4   4   6      167.84      143.83     19.40 o 
   5   4   6      262.06      248.44     24.74 o 
   6   4   6      278.07      337.02     43.24 o 
   7   4   6      188.41      229.05     25.33 o 
   8   4   6       90.73      142.16     36.68 o 
   9   4   6      218.05      266.64    281.32 o 
  10   4   6      356.47      294.27    180.99 o 
  11   4   6       42.03       40.45    309.47 o 
  12   4   6        5.85        8.08    328.44 o 
  13   4   6       44.54       17.62    158.50 o 
  14   4   6       24.43       35.35    307.86 o 
  15   4   6       51.59       40.46    346.03 o 
  16   4   6       88.67       91.92    172.14 o 
  17   4   6        8.31        8.44    436.22 o 
  18   4   6       34.72      -43.31    180.36 o 
   1   5   6       40.72       52.27     11.44 o 
   2   5   6     4485.83     4105.46    227.73 o 
   3   5   6     1198.09     1032.30     66.14 o 
   4   5   6      652.93      619.98     44.78 o 
   5   5   6       30.12       38.95     13.29 o 
   6   5   6      186.29      202.27     45.91 o 
   7   5   6      371.83      316.90     27.07 o 
   8   5   6      238.62      251.67     26.69 o 
   9   5   6      614.69      693.29    318.86 o 
  10   5   6      243.19      159.85    140.28 o 
  11   5   6       35.31       39.37    274.65 o 
  12   5   6       78.55       49.68    297.94 o 
  13   5   6       59.53       84.54    312.16 o 
  14   5   6       11.12       11.88    152.15 o 
  15   5   6       42.35       38.05    156.61 o 
  16   5   6       36.88       21.14    397.71 o 
  17   5   6        0.74       10.39    431.04 o 
  18   5   6        6.35       39.39    417.82 o 
   0   6   6      584.60      603.69     62.92 o 
   1   6   6      528.54      455.91     31.91 o 
   2   6   6      615.52      583.93     45.51 o 
   3   6   6     2204.15     2156.94    123.92 o 
   4   6   6      959.64      936.44     61.90 o 
   5   6   6     1137.71     1028.26     95.53 o 
   6   6   6      433.47      452.46     31.83 o 
   7   6   6       96.43      115.80     16.52 o 
   8   6   6      437.21      427.33     31.98 o 
   9   6   6      187.82      170.05     28.29 o 
  10   6   6      107.21      107.02    298.37 o 
  11   6   6       91.60      144.42    319.54 o 
  12   6   6       29.60        4.09    148.83 o 
  13   6   6       16.33       26.04    153.40 o 
  14   6   6      132.10       71.19    159.61 o 
  15   6   6      112.64      150.69    168.66 o 
  16   6   6       82.06      132.56    173.08 o 
  17   6   6       15.04       64.96    176.25 o 
  18   6   6       16.77      -44.80    173.72 o 
   1   7   6      150.65      135.87     20.63 o 
   2   7   6     1287.74     1194.46     74.67 o 
   3   7   6      603.16      553.81     43.87 o 
   4   7   6      128.94      143.23     23.97 o 
   5   7   6      147.62      141.47     17.90 o 
   6   7   6      387.58      361.95     28.66 o 
   7   7   6     1038.76      971.44     69.38 o 
   8   7   6      157.82      178.47     25.73 o 
   9   7   6      688.97      687.28     46.80 o 
  10   7   6      248.00      261.29     35.67 o 
  11   7   6       94.63       75.23    246.45 o 
  12   7   6        7.70       16.05    179.35 o 
  13   7   6       34.02       11.24    351.63 o 
  14   7   6       19.33       71.80    375.95 o 
  15   7   6       18.98       11.83    397.89 o 
  16   7   6        3.38      -19.80    419.64 o 
  17   7   6        1.42      -36.68    402.97 o 
  18   7   6        4.12      -19.01    193.90 o 
   0   8   6      136.40      176.76     29.96 o 
   1   8   6       37.15       61.11     15.73 o 
   2   8   6       56.83       66.78     15.11 o 
   3   8   6      654.70      714.70     57.67 o 
   4   8   6        4.54      -12.97     12.97 o 
   5   8   6       83.62      101.73     37.75 o 
   6   8   6       82.59       99.96     15.72 o 
   7   8   6      179.34      166.77     19.65 o 
   8   8   6      311.03      313.17     26.29 o 
   9   8   6      131.71      151.95     18.52 o 
  10   8   6       17.85      -11.06     11.06 o 
  11   8   6      140.05      152.74     21.18 o 
  12   8   6       17.33       -5.89    310.89 o 
  13   8   6        7.50       10.68    349.80 o 
  14   8   6       28.64       10.46    378.39 o 
  15   8   6       39.85       59.79    400.91 o 
  16   8   6        7.81       -7.72    419.52 o 
  17   8   6       17.28      -38.70    403.92 o 
  18   8   6        4.98      -85.39    432.92 o 
   1   9   6      408.85      399.96     35.47 o 
   2   9   6      236.56      194.78     24.09 o 
   3   9   6      149.92      166.28     57.67 o 
   4   9   6      822.80      824.64     46.99 o 
   5   9   6      441.16      373.82     29.96 o 
   6   9   6      125.37      180.90     20.33 o 
   7   9   6       57.01       65.54     13.89 o 
   8   9   6      650.05      623.81     41.86 o 
   9   9   6       66.23       75.61     15.39 o 
  10   9   6       26.20       49.01     14.38 o 
  11   9   6       26.24       39.28     14.32 o 
  12   9   6        4.23       21.30     24.44 o 
  13   9   6       16.69       38.38    188.36 o 
  14   9   6       26.57       13.60    381.77 o 
  15   9   6       19.43       52.26    404.85 o 
  16   9   6        4.40      -25.01    403.10 o 
  17   9   6        9.13       80.98    187.68 o 
   0  10   6     1283.08     1098.02    104.86 o 
   1  10   6      164.09      170.98     23.30 o 
   2  10   6      125.26      114.59     32.21 o 
   3  10   6       25.87       15.42     10.85 o 
   4  10   6      535.14      548.75     40.14 o 
   5  10   6      278.86      242.20     38.02 o 
   6  10   6      237.40      226.42     23.32 o 
   7  10   6       11.13        8.18     10.63 o 
   8  10   6      158.98      218.55     22.37 o 
   9  10   6        6.44       26.36     15.39 o 
  10  10   6       77.55       76.09     29.21 o 
  11  10   6       15.63       10.54     21.52 o 
  12  10   6       70.78       33.68     50.32 o 
  13  10   6        1.01      -17.96     17.96 o 
  14  10   6       27.34       23.90     22.46 o 
  15  10   6        0.53       20.24    405.99 o 
  16  10   6        0.94      -22.09    191.42 o 
  17  10   6        0.79       18.69    432.67 o 
   1  11   6      350.75      354.27     33.35 o 
   2  11   6      432.68      441.16     41.13 o 
   3  11   6      222.18      208.61     34.16 o 
   4  11   6      334.95      340.13     28.22 o 
   5  11   6      208.06      207.29     22.28 o 
   6  11   6      223.53      239.49     23.90 o 
   7  11   6      187.67      199.77     22.18 o 
   8  11   6       27.67       40.44     14.51 o 
   9  11   6        9.97        8.12     17.86 o 
  10  11   6       52.97       67.84     16.49 o 
  11  11   6       87.46      117.89     45.69 o 
  12  11   6       13.94       19.04     14.03 o 
  13  11   6      167.48      239.87     35.62 o 
  14  11   6        0.73       34.54     22.46 o 
  15  11   6        4.49       44.73     38.20 o 
  16  11   6       31.30       31.82     28.44 o 
  17  11   6       27.32       -5.32     25.45 o 
   0  12   6      160.17      203.73     31.46 o 
   1  12   6      126.44      105.17     19.47 o 
   2  12   6       94.46       83.26     16.74 o 
   3  12   6      120.48      123.36     18.02 o 
   4  12   6      262.51      231.62     23.10 o 
   5  12   6       53.33       77.11     18.18 o 
   6  12   6      554.10      451.96     70.01 o 
   7  12   6       88.88       90.10     19.12 o 
   8  12   6       56.58       44.65     20.19 o 
   9  12   6       96.02       97.18     17.09 o 
  10  12   6       25.80       30.11     13.46 o 
  11  12   6       28.32       50.10     29.96 o 
  12  12   6       19.85       14.63     13.76 o 
  13  12   6        3.79        1.67     17.61 o 
  14  12   6       12.41       55.93     38.96 o 
  15  12   6       24.42       21.94     27.71 o 
  16  12   6        5.23       47.54     28.44 o 
   1  13   6      115.01       73.87     16.02 o 
   2  13   6       78.85       98.99     29.28 o 
   3  13   6        5.25       18.75     11.83 o 
   4  13   6       42.00       40.28     13.35 o 
   5  13   6       67.87       40.24     13.14 o 
   6  13   6       16.53        8.98     11.39 o 
   7  13   6        7.24      -10.27     20.43 o 
   8  13   6       93.81      136.91     19.13 o 
   9  13   6       27.83       49.21     15.10 o 
  10  13   6       36.65       11.00     21.77 o 
  11  13   6        0.60       24.58     13.58 o 
  12  13   6       36.71        6.38     14.27 o 
  13  13   6       25.07       24.21     14.83 o 
  14  13   6        2.65       35.98     17.63 o 
  15  13   6       14.16       25.45     28.44 o 
  16  13   6        3.87        9.09     26.95 o 
   0  14   6      337.20      338.15     38.46 o 
   1  14   6      147.57      158.63     20.06 o 
   2  14   6       71.51       72.53     15.03 o 
   3  14   6      192.00      180.37     21.15 o 
   4  14   6      164.53      161.61     20.45 o 
   5  14   6       28.30       46.94     14.38 o 
   6  14   6       37.41       38.07     13.89 o 
   7  14   6       11.76      -11.33     20.28 o 
   8  14   6       16.02       17.14     25.58 o 
   9  14   6        0.32       -2.02     11.39 o 
  10  14   6       82.53      121.03     40.68 o 
  11  14   6       46.43       37.80     13.70 o 
  12  14   6       11.14      -10.73     12.96 o 
  13  14   6       11.57        8.39     14.00 o 
  14  14   6       18.15       21.42     31.67 o 
  15  14   6       44.93       54.65     27.71 o 
  16  14   6        7.51       26.96     29.96 o 
   1  15   6       56.25       78.46     14.78 o 
   2  15   6      330.75      326.75     32.09 o 
   3  15   6       54.04       46.98     13.49 o 
   4  15   6      274.90      228.83     44.76 o 
   5  15   6        1.56        8.13     22.04 o 
   6  15   6      121.86       94.99     19.57 o 
   7  15   6       50.47       86.33     23.17 o 
   8  15   6      150.95      176.39     26.97 o 
   9  15   6       31.30       55.18     14.95 o 
  10  15   6       26.99       31.09     14.37 o 
  11  15   6        5.41       22.10     14.37 o 
  12  15   6       33.73       24.30     14.27 o 
  13  15   6       83.96      113.94     22.95 o 
  14  15   6        0.82        7.35     15.78 o 
  15  15   6       40.38       16.74     27.60 o 
   0  16   6      320.79      242.52     31.87 o 
   1  16   6       96.99      112.22     16.40 o 
   2  16   6        9.40       12.10     12.76 o 
   3  16   6      112.90      133.15     21.85 o 
   4  16   6       51.02       79.25     15.92 o 
   5  16   6      135.70       93.85     27.42 o 
   6  16   6       38.32       11.63     12.45 o 
   7  16   6       57.31       40.12     65.16 o 
   8  16   6        7.75       36.77     13.42 o 
   9  16   6       95.53      118.79     39.30 o 
  10  16   6       33.75       38.50     19.31 o 
  11  16   6       14.16       24.49     18.84 o 
  12  16   6       35.94       13.92     15.79 o 
  13  16   6       20.99       27.64     17.26 o 
  14  16   6       17.33       28.88     18.33 o 
  15  16   6        6.52       -6.49     29.42 o 
   1  17   6      135.05       83.22     18.57 o 
   2  17   6       38.42       19.66     16.59 o 
   3  17   6      111.88      103.71     15.58 o 
   4  17   6      113.98       73.07     20.40 o 
   5  17   6        9.80       63.15     32.19 o 
   6  17   6      123.15      133.07     41.19 o 
   7  17   6        0.41       -1.29     11.95 o 
   8  17   6       69.50       59.49     22.50 o 
   9  17   6       61.97       80.12     18.88 o 
  10  17   6       58.56       56.34     17.44 o 
  11  17   6        8.03        8.95     14.03 o 
  12  17   6        5.71       -3.60     13.91 o 
  13  17   6        7.62       15.16     16.88 o 
  14  17   6       32.14       40.96     18.91 o 
  15  17   6        3.80       29.96     25.47 o 
   0  18   6      211.28      106.95     43.44 o 
   1  18   6      111.90       94.84     14.49 o 
   2  18   6       79.53       66.66     14.42 o 
   3  18   6       56.84       59.31     27.03 o 
   4  18   6      149.21      109.78     19.68 o 
   5  18   6       61.35       69.89     14.85 o 
   6  18   6       99.51       85.10     27.61 o 
   7  18   6       27.71       41.39     15.10 o 
   8  18   6      101.89       73.64     33.84 o 
   9  18   6       17.99        2.66     31.15 o 
  10  18   6       12.53        5.17     14.09 o 
  11  18   6       45.95       53.22     17.72 o 
  12  18   6        5.80       10.44     15.47 o 
  13  18   6       10.61      -14.72     14.72 o 
  14  18   6       55.69       28.16     50.18 o 
   1  19   6      144.43       90.49     30.92 o 
   2  19   6      148.86      133.35     36.33 o 
   3  19   6       69.72       56.85     13.86 o 
   4  19   6       30.07       34.75     18.16 o 
   5  19   6       41.41       43.18     28.68 o 
   6  19   6       32.72       60.90     29.62 o 
   7  19   6       46.12       55.03     19.33 o 
   8  19   6        9.11      -11.48     23.42 o 
   9  19   6       17.15       15.14     14.84 o 
  10  19   6       80.95       92.36     19.07 o 
  11  19   6       22.90       15.12     13.96 o 
  12  19   6       25.17       55.99     30.85 o 
  13  19   6      103.39      115.87     24.07 o 
   0  20   6       44.36       15.25     20.97 o 
   1  20   6       56.10       36.78     29.41 o 
   2  20   6       19.53       15.44     24.43 o 
   3  20   6      105.85      134.77     28.34 o 
   4  20   6       64.75       96.53     32.43 o 
   5  20   6      128.93      135.66     43.27 o 
   6  20   6      111.14      160.36     27.56 o 
   7  20   6       56.73       11.32     24.43 o 
   8  20   6       66.88       67.72     25.51 o 
   9  20   6       35.48       62.62     17.00 o 
  10  20   6       72.05       76.49     18.64 o 
  11  20   6        0.85       -5.46     15.66 o 
  12  20   6       54.80       15.17     16.94 o 
  13  20   6        3.06       15.23     42.69 o 
   1  21   6        2.90       -3.12      8.51 o 
   2  21   6      118.75       85.63     34.81 o 
   3  21   6       58.08       26.81     13.05 o 
   4  21   6        6.41       23.45     16.86 o 
   5  21   6      116.69      103.81     30.92 o 
   6  21   6       47.14       50.26     14.73 o 
   7  21   6       45.73       38.30     23.60 o 
   8  21   6       34.39        9.34     17.30 o 
   9  21   6        5.78       -4.41     17.08 o 
  10  21   6       19.98       12.91     14.35 o 
  11  21   6       50.44       61.06     17.41 o 
  12  21   6        3.21      -14.67     14.67 o 
   0  22   6       30.20       20.47     31.46 o 
   1  22   6       55.67       42.85     23.78 o 
   2  22   6       16.76        7.46     11.46 o 
   3  22   6      123.43       39.62     15.59 o 
   4  22   6       57.44       70.65     21.19 o 
   5  22   6       18.06       43.86     22.80 o 
   6  22   6       15.71       31.20     12.48 o 
   7  22   6      107.45      134.87     28.32 o 
   8  22   6       44.55       78.53     23.17 o 
   9  22   6        9.17        5.75     12.75 o 
  10  22   6       40.37       42.34     16.32 o 
  11  22   6        5.78       -3.73     14.61 o 
   1  23   6        1.56       -3.66      9.14 o 
   2  23   6      118.95       72.43     42.81 o 
   3  23   6       37.15       20.17      9.43 o 
   4  23   6        2.98       -0.14     17.08 o 
   5  23   6        9.52       13.95     11.11 o 
   6  23   6       35.69       29.74     13.08 o 
   7  23   6       22.88      -11.00     11.00 o 
   8  23   6        3.99       10.55     13.87 o 
   9  23   6       31.81       19.38     20.54 o 
  10  23   6       94.99       81.14     19.60 o 
   0  24   6        8.53        2.25     13.48 o 
   1  24   6       46.46       29.86     10.79 o 
   2  24   6       10.59       22.90     22.92 o 
   3  24   6       25.66       45.40     19.89 o 
   4  24   6       68.56       29.42     17.02 o 
   5  24   6       97.88       68.38     21.62 o 
   6  24   6       65.48       92.56     23.78 o 
   7  24   6        0.95      -12.55     12.55 o 
   8  24   6       14.36        5.76     19.68 o 
   9  24   6       63.66       57.93     16.72 o 
   1  25   6       65.92       24.54     21.41 o 
   2  25   6       24.57        5.13      9.01 o 
   3  25   6      110.39       97.21     43.82 o 
   4  25   6       21.51       15.67     13.19 o 
   5  25   6       10.42       -9.51      9.51 o 
   6  25   6       24.94        8.40     11.34 o 
   7  25   6       10.94       18.32     18.16 o 
   8  25   6        8.01        6.27     31.01 o 
   0  26   6      212.59      367.01     70.41 o 
   1  26   6       16.80       20.70     18.59 o 
   2  26   6       55.17       32.53     12.00 o 
   3  26   6        4.15        4.69     11.73 o 
   4  26   6        1.80        0.06     12.52 o 
   5  26   6       25.30       20.55     28.54 o 
   6  26   6       29.13       11.91     17.77 o 
   1  27   6       45.50       36.90     20.70 o 
   2  27   6       28.15        7.18     10.29 o 
   3  27   6        2.28        0.75     10.43 o 
   0   0   7      407.77      483.85     52.43 o 
   2   0   7      169.20      149.80     28.46 o 
   4   0   7       45.61       32.96     20.97 o 
   6   0   7       61.24       56.92     22.47 o 
   8   0   7      132.64      103.36    459.88 o 
  10   0   7       62.09       34.45    471.86 o 
  12   0   7      240.98      223.20    551.26 o 
  14   0   7       54.80       -1.50    608.18 o 
  16   0   7       36.64       46.44    681.58 o 
   1   1   7      209.99      263.42     21.32 o 
   2   1   7      311.29      370.63     32.29 o 
   3   1   7       76.20       54.29     15.33 o 
   4   1   7      132.32      125.45     36.70 o 
   5   1   7      100.91      163.08     42.69 o 
   6   1   7       66.91      127.55     30.71 o 
   7   1   7        7.49       -5.99    447.90 o 
   8   1   7       32.06       -3.00    464.37 o 
   9   1   7        3.37        4.03    340.95 o 
  10   1   7        2.07       18.16    331.87 o 
  11   1   7       59.51       50.54    324.27 o 
  12   1   7       28.25       61.12    375.93 o 
  13   1   7       38.49       89.85    414.10 o 
  14   1   7       11.20        4.25    342.56 o 
  15   1   7        5.80      -39.29    455.29 o 
  16   1   7       27.24       75.33    333.99 o 
   0   2   7       79.02       76.40     23.97 o 
   1   2   7      219.95      214.59     19.59 o 
   2   2   7       58.68       33.64     12.17 o 
   3   2   7      367.13      407.92     35.47 o 
   4   2   7       45.55       36.62     23.97 o 
   5   2   7      194.64      250.97     27.48 o 
   6   2   7      225.86      195.94     38.80 o 
   7   2   7       21.66        8.08     20.95 o 
   8   2   7        3.69       41.94    477.86 o 
   9   2   7       50.57       43.44    494.33 o 
  10   2   7       13.16       18.99    332.36 o 
  11   2   7       34.90       59.96    372.40 o 
  12   2   7        1.91       16.95    286.90 o 
  13   2   7       24.34       12.52    158.18 o 
  14   2   7       12.81       19.80    433.73 o 
  15   2   7       27.30       15.22    416.36 o 
  16   2   7       19.52       16.51    483.29 o 
   1   3   7      454.04      411.61     35.97 o 
   2   3   7       92.64       94.21     14.65 o 
   3   3   7       51.16       15.95     11.78 o 
   4   3   7      201.96      194.25     49.43 o 
   5   3   7       72.14       79.39     25.47 o 
   6   3   7      101.25       97.37     29.96 o 
   7   3   7        1.98       -0.12     26.96 o 
   8   3   7       41.09       81.23     28.37 o 
   9   3   7      106.86      134.82    390.97 o 
  10   3   7      145.72      185.75    375.99 o 
  11   3   7       76.74       86.88    166.28 o 
  12   3   7      119.22       53.56    391.43 o 
  13   3   7       33.70       35.62    392.22 o 
  14   3   7       24.45       -4.65    416.26 o 
  15   3   7       44.89       11.28    173.94 o 
  16   3   7        1.85       -9.27    386.64 o 
   0   4   7      702.39      633.65     64.41 o 
   1   4   7      138.90      126.76     19.40 o 
   2   4   7      321.64      305.01     38.95 o 
   3   4   7      184.58      210.80     20.13 o 
   4   4   7      207.92      205.05     19.74 o 
   5   4   7      427.58      425.43     56.92 o 
   6   4   7      325.51      378.99     52.43 o 
   7   4   7      420.76      486.46     60.94 o 
   8   4   7       27.97       80.32     28.42 o 
   9   4   7       35.29        5.34     32.96 o 
  10   4   7      103.70      161.78    542.27 o 
  11   4   7      167.74      187.25    557.25 o 
  12   4   7       57.14      115.34    566.24 o 
  13   4   7       66.07        7.49    476.36 o 
  14   4   7       65.63       30.30    166.01 o 
  15   4   7       31.65      -11.76    460.87 o 
  16   4   7       46.28       58.61    479.78 o 
   1   5   7      130.83      141.84     20.63 o 
   2   5   7      666.38      629.05     45.51 o 
   3   5   7       68.96       65.63     16.19 o 
   4   5   7       35.71       45.27     14.04 o 
   5   5   7        4.05        9.49     12.19 o 
   6   5   7      434.08      455.35     44.78 o 
   7   5   7       63.23      119.84     31.46 o 
   8   5   7      333.08      375.65     52.19 o 
   9   5   7       69.10       15.92     23.73 o 
  10   5   7       78.51       74.90     26.90 o 
  11   5   7       24.86      136.32    325.06 o 
  12   5   7       88.06       11.98    161.78 o 
  13   5   7        5.33       44.94    630.65 o 
  14   5   7       10.54       49.43    671.10 o 
  15   5   7       10.51       77.90    699.56 o 
  16   5   7       18.37        0.00    555.75 o 
   0   6   7      102.82       62.92     22.47 o 
   1   6   7      215.32      271.28     40.45 o 
   2   6   7       53.27       20.19     13.21 o 
   3   6   7      239.41      210.65     24.88 o 
   4   6   7      225.10      196.83     24.88 o 
   5   6   7       30.85       16.87     12.15 o 
   6   6   7      134.26      135.22     19.16 o 
   7   6   7      100.11      118.34     31.46 o 
   8   6   7      158.54      212.71     40.45 o 
   9   6   7       19.40      -24.72     24.72 o 
  10   6   7       90.11       75.03     29.92 o 
  11   6   7       21.46       40.24     25.44 o 
  12   6   7       16.52       -4.49    620.16 o 
  13   6   7       34.17      -17.98    645.63 o
[truncated: 25,752 more chars]
